# Supplementary material for: Efficient arabinoxylan assay for wheat: Exploring variability and molecular marker associations in Wholemeal and refined flour
Source: J Cereal Sci. 2024 May;117:103897. doi: 10.1016/j.jcs.2024.103897 (PMC11177631; doi:10.1016/j.jcs.2024.103897)
Supplement: Multimedia component 1 [file mmc1.xlsx]

## Sheet: Sulfuric Acid
Evaluation of the changes in the total arabinoxylan content (mg/g) in whole meal samples, as determined by changes in the sulfuric acid concentration and treatment during the extraction step. Results obtained through gas-chromatography were used as reference to identify the best concentration/treatment (highlighted in green).
Sample N.	Reference Method	Tested treatments / concentrations
	Gas Chromatography	0.1M Sulfuric Acid	0.1M Sulfuric Acid / All night extraction / Heated	0.5M Sulfuric Acid	0.5M Sulfuric Acid / All night extraction / Heated	1M Sulfuric Acid	1M Sulfuric Acid / All night extraction / Heated
1	63.0234	43.1404	48.8651	72.4894	54.5766	60.8651	47.7164
2	67.5935	44.2205	50.2935	86.4003	61.6274	63.533	52.671
3	64.0891	45.6788	55.1483	77.0628	55.1483	61.818	49.4315
4	62.082	47.4897	51.3371	79.3496	51.5277	49.8126	47.907
5	55.8967	41.1437	42.671	76.8723	57.0539	49.6221	48.2881
6	61.1613	46.6565	49.3407	79.5401	54.9578	56.8634	47.5259
7	51.6193	36.7399	43.7147	62.1991	49.2409	43.9052	34.9489
8	53.532	37.2527	46.5731	70.0121	49.2409	46.5731	39.1412
9	53.0458	43.7911	51.1465	70.2026	51.3371	50.1937	41.6185
10	55.1587	43.9802	47.7164	64.8669	49.4315	43.7147	37.4262

## Sheet: Grinding Method
Evaluation of the changes in the water-extractable arabinoxylan content (mg/g) in whole meal samples, as determined by changes in the milling process (cyclone mill vs ball mill). The results reported here have been obtained using 10 mg of flour / sample.
Sample N.	Rep	Milling Method
		Ball Mill	Cyclone Mill
1	1	7.33977	7.38583
2	1	7.3137	6.96973
3	1	8.52248	8.62856
4	1	7.94869	7.94064
5	1	7.23112	6.79233
6	1	6.85277	6.60285
7	1	7.23541	6.8657
8	1	5.13527	4.85051
9	1	5.63963	5.30129
10	1	4.66127	4.57714
11	1	7.59198	7.1431
12	1	6.13099	5.95207
13	1	7.20063	6.91895
14	1	5.30049	4.95051
15	1	7.13977	6.68025
16	1	4.76563	5.02791
1	2	7.19837	8.13729
2	2	7.54612	7.48504
3	2	8.17207	8.86756
4	2	8.01253	8.43242
5	2	7.89387	8.20684
6	2	6.53783	6.24499
7	2	7.31135	6.93297
8	2	5.25099	5.39855
9	2	5.85063	5.94648
10	2	5.18126	5.11189
11	2	6.95495	7.03297
12	2	5.59873	5.94648
13	2	7.24612	6.85063
14	2	5.00756	5.30086
15	2	6.4681	6.22468
16	2	4.83369	4.97279

## Sheet: Combination of Factors
Total-arabinoxylan content values (mg/g) obtained in a selected set of whole meal flour samples and by varying different key steps along the protocol (flour quantity; solution volumes and dilutions; centrifuge speed and time).
		Gas Chromatography	Optimal Conditions	TOT-AX	TOT-AX				Gas Chromatography		TOT-AX					Gas Chromatography		TOT-AX					Gas Chromatography		TOT-AX Rep 1		TOT-AX Rep 2
	Number	mg/g	10mg Flour/ 1ml 1M Sulfuric Acid/10min Mix/99*/1000rpm; centrifuge 5000/5min; 300µl:1500µl; 75µl:75µl;	mg/g	mg/g			Number	mg/g	Conditions	mg/g				Number	mg/g	Conditions	mg/g				Sample N.	mg/g	Conditions	mg/g	R2	mg/g	R2	Ave	STDEv	CV%
	16	55.983		56.5877	54.8503			15	58.5748	10mg Flour/ 1.5ml 1M Sulfuric Acid/15min Mix/99*/1000rpm; centrifuge 6000/5min; 350µl:1450µl; 75µl:75µl;	43.4003				15	58.5748	30mg Flour/ 1.5ml 1M Sulfuric Acid/15min Mix/99*/1000rpm; centrifuge 6000/5min; 150µl:1650µl; 75µl:75µl;	56.3109				15	58.5748	30mg Flour/ 1.5ml 1M Sulfuric Acid/15min Mix/99*/1000rpm; centrifuge 6000/5min; 300µl:1500µl; 500µl:500µl;75µl:75µl	47.6943		54.8307		51.2625	5.04621	9.84387
	15	58.5748		55.1231	60.4078			14	55.1587		41.9415				14	55.1587		43.2502				14	55.1587		45.9704		60.8489		53.4096	10.5207	19.6981
	14	55.1587		53.9158	54.5693			13	53.0458		39.2062				13	53.0458		45.6054				13	53.0458		44.8211		55.5277		50.1744	7.57065	15.0887
	13	53.0458		54.8554	51.5568			12	56.5649		38.4768				12	56.5649		46.0336				12	56.5649		44.4381	0.44	51.0873	0.097	47.7627	4.70169	9.84387
	12	56.5649		54.4434	55.7184			11	59.8143		62.9122				11	59.8143		48.3888				11	59.8143	30mg Flour/ 1.7ml 1M Sulfuric Acid/15min Mix/99*/1000rpm; centrifuge 6000/5min; 300µl:1500µl; 500µl:500µl;75µl:75µl	65.0812		76.8192		70.9502	8.30002	11.6984
	11	59.8143		57.795	57.5398			10	53.532		51.6063				10	53.532		34.8999				10	53.532		64.8511		53.0583		58.9547	8.33872	14.1443
	10	53.532		55.3016	53.8122			9	51.6193		43.765				9	51.6193		44.5348				9	51.6193		41.5861		59.3049		50.4455	12.529	24.8368
	9	51.6193		47.9526	54.2036			8	51.3934		46.318				8	51.3934		46.0336				8	51.3934		51.8038	0.49	49.5551	0.82	50.6794	1.59006	3.13749
	8	51.3934		51.1389	52.7013																	7	61.1613	40mg Flour/ 1.5ml 1M Sulfuric Acid/15min Mix/99*/1000rpm; centrifuge 6000/5min; 300µl:1500µl; 500µl:500µl;75µl:75µl	48.7512		66.0458		57.3985	12.2291	21.3056
	7	61.1613		63.2018	63.2758																	6	55.8967		42.2607		48.5841		45.4224	4.47132	9.84387
	6	55.8967		58.8186	58.1524																	5	65.7697		43.703		54.2423		48.9726	7.45235	15.2174
	5	65.7697		67.165	63.5142																	4	62.082		45.5781	0.06	55.3979	0.11	50.488	6.94363	13.753
	4	62.082		66.4301	63.0631																	3	64.0891	40mg Flour/ 1.7ml 1M Sulfuric Acid/15min Mix/99*/1000rpm; centrifuge 6000/5min; 300µl:1500µl; 500µl:500µl;75µl:75µl	50.7866		71.6046		61.1956	14.7206	24.0549
	3	64.0891		62.7556	67.9226																	2	67.5935		49.9805		71.2301		60.6053	15.0258	24.7928
	2	67.5935		65.9393	64.3993																	1	63.0234		46.5947		51.1187		48.8567	3.19897	6.54766
	1	63.0234		67.6113	62.2207																	16	55.983		43.6926	0.77	59.4335	0.25	51.563	11.1305	21.5862
									Gas Chromatography		TOT-AX					Gas Chromatography		TOT-AX
								Number	mg/g	Conditions	mg/g				Number	mg/g	Conditions	mg/g
								7	61.1613	20mg Flour/ 1.5ml 1M Sulfuric Acid/15min Mix/99*/1000rpm; centrifuge 6000/5min; 350µl:1450µl; 75µl:75µl;	58.492				7	61.1613	20mg Flour/ 1.5ml 1M Sulfuric Acid/15min Mix/99*/1000rpm; centrifuge 6000/5min; 350µl:1450µl; 75µl:75µl;	54.9785
								6	55.8967		51.2602				6	55.8967		45.7885
								5	65.7697		52.5364				5	65.7697		48.3682
								4	62.082		53.3872				4	62.082		51.2703
								3	64.0891		57.8539				3	64.0891		50.7866
								2	67.5935		60.1936				2	67.5935		49.9805
								1	63.0234		51.2602				1	63.0234		46.5947
								16	55.983		47.8571				16	55.983		43.6926
