# Supplementary material for: Efficient arabinoxylan assay for wheat: Exploring variability and molecular marker associations in Wholemeal and refined flour
Source: J Cereal Sci. 2024 May;117:103897. doi: 10.1016/j.jcs.2024.103897 (PMC11177631; doi:10.1016/j.jcs.2024.103897)
Supplement: Multimedia component 2 [file mmc2.xlsx]

## Sheet: Supplementary Table 2
Supplementary Table 1. Changes in the total (TOT) and water extractable (WE) arabinoxylan (AX) content in refined and whole meal flour, associated with variation in the concentration of phloroglucinol.
Fraction	Rep	Sample	Refined Flour				Whole Meal
			Decreasing Phloroglucinol Level		Increasing Phloroglucinol Level		Decreasing Phloroglucinol Level		Increasing Phloroglucinol Level
			Quantity (Absolute % Values)	AX (mg/g)	Quantity (Absolute % Values)	AX (mg/g)	Quantity (Absolute % Values)	AX (mg/g)	Quantity (Absolute % Values)	AX (mg/g)
WE	1	Check	0.1	6.7788	0.1	7.40678	0.2	6.26635	0.2	6.9394
WE	1	1	0.1	9.35532	0.1	10.9526	0.2	9.56443	0.2	10.4967
WE	1	2	0.1	10.4077	0.1	12.9788	0.2	9.90561	0.2	11.1154
WE	1	3	0.1	8.26665	0.1	10.6712	0.2	8.14284	0.2	8.84696
WE	1	4	0.1	4.67403	0.1	6.44998	0.2	5.01535	0.2	5.39273
WE	2	Check	0.1	6.37962	0.1	8.36359	0.2	6.38008	0.2	6.26917
WE	2	1	0.1	9.68193	0.1	10.9526	0.2	9.4507	0.2	9.7234
WE	2	2	0.1	9.89966	0.1	11.9094	0.2	9.56443	0.2	10.4967
WE	2	3	0.1	8.33923	0.1	11.5154	0.2	7.46048	0.2	8.17673
WE	2	4	0.1	4.1297	0.1	4.81779	0.2	4.95849	0.2	5.1865
WE	1	Check	0.075	8.20957	0.125	9.35836	0.15	6.90824	0.25	6.75266
WE	1	1	0.075	11.4881	0.125	12.7788	0.15	9.27555	0.25	9.09206
WE	1	2	0.075	14.6356	0.125	13.8734	0.15	11.1586	0.25	9.72433
WE	1	3	0.075	9.25871	0.125	10.3845	0.15	8.46851	0.25	7.70106
WE	1	4	0.075	4.99656	0.125	4.84336	0.15	5.9398	0.25	4.79262
WE	2	Check	0.075	7.94728	0.125	8.53745	0.15	6.42402	0.25	5.86748
WE	2	1	0.075	10.6357	0.125	12.4368	0.15	9.81357	0.25	8.77592
WE	2	2	0.075	11.7504	0.125	12.7788	0.15	12.8803	0.25	9.47142
WE	2	3	0.075	9.65214	0.125	10.6581	0.15	8.03809	0.25	7.00556
WE	2	4	0.075	5.38999	0.125	5.39063	0.15	5.18656	0.25	4.53971
WE	1	Check	0.05	6.884	0.15	8.52932	0.1	6.9243	0.3	7.07169
WE	1	1	0.05	10.0612	0.15	11.0379	0.1	10.9791	0.3	10.2056
WE	1	2	0.05	11.5742	0.15	12.051	0.1	10.9167	0.3	11.7725
WE	1	3	0.05	7.64049	0.15	8.91526	0.1	8.79573	0.3	8.77489
WE	1	4	0.05	4.08501	0.15	4.95936	0.1	5.48954	0.3	5.43662
WE	2	Check	0.05	7.48919	0.15	7.27501	0.1	6.67478	0.3	6.8673
WE	2	1	0.05	10.1369	0.15	10.3625	0.1	9.60669	0.3	9.59242
WE	2	2	0.05	10.8934	0.15	11.2309	0.1	10.3553	0.3	11.0231
WE	2	3	0.05	5.97622	0.15	9.44593	0.1	8.35907	0.3	8.36612
WE	2	4	0.05	4.5389	0.15	5.05584	0.1	5.36477	0.3	5.43662
WE	1	Check	0.025	5.3867	0.175	7.83475	0.05	5.76889	0.35	7.40067
WE	1	1	0.025	7.32039	0.175	10.3544	0.05	9.052	0.35	10.8942
WE	1	2	0.025	8.01099	0.175	12.0184	0.05	9.28651	0.35	11.1081
WE	1	3	0.025	5.80106	0.175	8.97573	0.05	7.80129	0.35	8.75533
WE	1	4	0.025	2.34805	0.175	4.93475	0.05	4.90903	0.35	5.26175
WE	2	Check	0.025	4.55798	0.175	7.50196	0.05	6.78509	0.35	6.6164
WE	2	1	0.025	7.04415	0.175	11.1151	0.05	8.42665	0.35	9.82479
WE	2	2	0.025	7.87287	0.175	11.4954	0.05	9.75553	0.35	11.0368
WE	2	3	0.025	6.35355	0.175	9.26098	0.05	7.17594	0.35	7.89976
WE	2	4	0.025	3.03865	0.175	5.64786	0.05	4.90903	0.35	5.11916
TOT	1	Check	0.1	12.6576	0.1	18.4944	0.2	66.2573	0.2	70.4045
TOT	1	1	0.1	16.2502	0.1	21.59	0.2	64.2102	0.2	66.3831
TOT	1	2	0.1	14.6898	0.1	19.9015	0.2	65.5749	0.2	67.0018
TOT	1	3	0.1	12.2222	0.1	17.0311	0.2	59.4336	0.2	61.7431
TOT	1	4	0.1	10.5529	0.1	14.217	0.2	57.0454	0.2	58.9591
TOT	2	Check	0.1	11.6778	0.1	16.1306	0.2	61.4807	0.2	60.8151
TOT	2	1	0.1	16.3228	0.1	23.4473	0.2	65.5749	0.2	66.6924
TOT	2	2	0.1	14.835	0.1	19.9578	0.2	66.2573	0.2	69.1671
TOT	2	3	0.1	12.4399	0.1	16.5808	0.2	51.5865	0.2	57.1031
TOT	2	4	0.1	9.46419	0.1	12.1345	0.2	46.1276	0.2	50.9164
TOT	1	Check	0.075	16.5372	0.125	17.3622	0.15	70.8256	0.25	69.7269
TOT	1	1	0.075	23.0943	0.125	22.5613	0.15	68.2431	0.25	64.4158
TOT	1	2	0.075	20.2092	0.125	22.3561	0.15	71.1484	0.25	58.346
TOT	1	3	0.075	17.1929	0.125	20.2354	0.15	61.7868	0.25	50.7587
TOT	1	4	0.075	13.8487	0.125	14.6259	0.15	62.1096	0.25	50
TOT	2	Check	0.075	16.5372	0.125	16.9518	0.15	68.5659	0.25	56.4492
TOT	2	1	0.075	22.373	0.125	22.8349	0.15	71.4712	0.25	62.519
TOT	2	2	0.075	20.537	0.125	23.4506	0.15	72.4397	0.25	62.1396
TOT	2	3	0.075	17.7175	0.125	18.3199	0.15	59.8499	0.25	48.8619
TOT	2	4	0.075	13.3242	0.125	12.2999	0.15	56.9446	0.25	45.4476
TOT	1	Check	0.05	17.0209	0.15	14.8491	0.1	72.2373	0.3	59.1896
TOT	1	1	0.05	22.5432	0.15	19.0945	0.1	74.1087	0.3	57.5545
TOT	1	2	0.05	21.4841	0.15	17.4542	0.1	76.3544	0.3	55.9195
TOT	1	3	0.05	17.853	0.15	14.1737	0.1	67.7459	0.3	52.2406
TOT	1	4	0.05	14.2975	0.15	11.4721	0.1	70.7402	0.3	54.6932
TOT	2	Check	0.05	14.6001	0.15	12.8229	0.1	73.3602	0.3	58.7808
TOT	2	1	0.05	22.0137	0.15	19.4804	0.1	74.483	0.3	56.3282
TOT	2	2	0.05	21.938	0.15	17.213	0.1	77.103	0.3	57.9633
TOT	2	3	0.05	14.6758	0.15	13.8843	0.1	67.3716	0.3	49.788
TOT	2	4	0.05	11.8768	0.15	12.6782	0.1	62.5058	0.3	51.0143
TOT	1	Check	0.025	15.0551	0.175	14.4429	0.05	79.1698	0.35	63.2266
TOT	1	1	0.025	21.4087	0.175	18.579	0.05	74.0107	0.35	59.8043
TOT	1	2	0.025	17.4032	0.175	16.9151	0.05	78.2318	0.35	57.2376
TOT	1	3	0.025	14.5027	0.175	13.6347	0.05	69.3205	0.35	48.2541
TOT	1	4	0.025	12.569	0.175	10.7823	0.05	72.6036	0.35	52.1042
TOT	2	Check	0.025	14.0883	0.175	12.9216	0.05	74.9487	0.35	53.3875
TOT	2	1	0.025	19.8894	0.175	18.3888	0.05	74.9487	0.35	59.8043
TOT	2	2	0.025	18.7844	0.175	16.5347	0.05	73.0726	0.35	56.382
TOT	2	3	0.025	15.4695	0.175	12.8265	0.05	71.1966	0.35	43.9763
TOT	2	4	0.025	10.6353	0.175	9.49868	0.05	63.6923	0.35	45.2596

## Sheet: Supplementary Table 3
Supplementary Table 2. Total (TOT) and water extractable (WE) arabinoxylan (AX) content in refined and whole meal flour obtained using different extraction methods.
Sample N.	Gas Chromatography			1st Method (Finnie et al. 2006)											2nd Method (Hernandez-Espinosa et al. 2020)											PentoQuant
	Refined Flour	Whole Meal		Refined Flour											Refined Flour											Refined Flour										Whole Meal
	TOT-AX (mg/g)	TOT-AX (mg/g)		TOT-AX mg/g		WE-AX mg/g		TOT-AX mg/g			WE-AX mg/g				TOT-AX mg/g		WE-AX mg/g		TOT-AX mg/g			WE-AX mg/g				TOT-AX mg/g		WE-AX mg/g		TOT-AX mg/g			WE-AX mg/g			TOT-AX mg/g		WE-AX mg/g		TOT-AX mg/g			WE-AX mg/g
	Rep 1	Rep 1		Rep 1	Rep 2	Rep 1	Rep 2	Ave	stdDev	CV	Ave	stdDev	CV		Rep 1	Rep 2	Rep 1	Rep 2	Ave	stdDev	CV	Ave	stdDev	CV		Rep 1	Rep 2	Rep 1	Rep 2	Ave	stdDev	CV	Ave	stdDev	CV	Rep 1	Rep 2	Rep 1	Rep 2	Ave	stdDev	CV	Ave	stdDev	CV
1	20.3181	63.0234		9.6587	16.1433	5.52901	3.01706	12.901	4.58533	35.5424	4.27304	1.77621	41.5679		18.4097	15.613	9.42652	6.48172	17.0114	1.97751	11.6246	7.95412	2.08229	26.1787		21.5514	20.3654	7.1789	6.40099	20.9584	0.838647	4.00148	6.78994	0.550063	8.10114	59.2309	58.8612	9.39117	10.0696	59.046	0.261374	0.442662	9.7304	0.479731	4.93024
2	19.9977	67.5935		19.1297	6.41638	3.43003	6.78498	12.773	8.98967	70.38	5.10751	2.37231	46.4474		18.3293	13.0253	9.19567	7.64843	15.6773	3.75048	23.923	8.42205	1.09406	12.9904		18.7893	21.6089	6.7854	7.1789	20.1991	1.99375	9.87047	6.98215	0.278242	3.98505	61.8612	65.8612	8.28842	9.60285	63.8612	2.82843	4.42902	8.94564	0.929441	10.3899
3	22.1875	64.0891		14.1229	17.6451	3.00341	4.44369	15.884	2.49056	15.6797	3.72355	1.01843	27.351		18.6775	17.5794	9.19567	7.38916	18.1284	0.776458	4.28309	8.29242	1.27739	15.4043		19.7893	22.6059	7.83345	8	21.1976	1.99164	9.39561	7.91673	0.117766	1.48756	62.6539	60.6539	8.573	10.1813	61.6539	1.41421	2.29379	9.37714	1.13722	12.1275
4	22.0251	62.082		15.6485	17.4403	4.27304	7.69966	16.5444	1.267	7.6582	5.98635	2.42299	40.4752		16.5081	18.8114	10.8886	9.37689	17.6598	1.62867	9.22248	10.1327	1.06894	10.5493		20.4893	24.8159	8.8815	9.00485	22.6526	3.05933	13.5054	8.94318	0.0872204	0.975273	59.1357	61.2393	10.2093	12.6333	60.1875	1.4875	2.47145	11.4213	1.71403	15.0073
5	18.9742	65.7697		16.0751	12.4573	5.18771	6.69966	14.2662	2.55813	17.9314	5.94369	1.06911	17.9873		13.1234	8.59714	8.38768	6.3953	10.8602	3.20052	29.47	7.39149	1.40883	19.0601		18.2094	17.0695	7.41915	5.89299	17.6394	0.806065	4.56968	6.65607	1.07916	16.2132	61.1459	66.0189	7.25682	9.56688	63.5824	3.44573	5.41931	8.41185	1.63346	19.4186
6	15.9963	55.8967		9.31741	14.3686	2.40614	4.32423	11.843	3.57173	30.159	3.36519	1.35629	40.3037		16.8295	19.9898	5.65591	3.97546	18.4097	2.23468	12.1386	4.81568	1.18826	24.6748		14.5504	15.4104	5.98669	5.0075	14.9804	0.608148	4.05962	5.49709	0.692395	12.5956	55.5474	57.0992	7.76277	8.32919	56.3233	1.09731	1.94823	8.04598	0.400522	4.97791
7	17.5849	61.1613		14.0273	10.8805	4.62457	3.18771	12.4539	2.22509	17.8666	3.90614	1.01601	26.0107		18.249	10.4451	7.31036	5.91997	14.347	5.51815	38.4619	6.61517	0.983155	14.8621		16.67	16.603	5.5932	5.64125	16.6365	0.0473845	0.284823	5.61722	0.0339775	0.604882	58.6744	59.0189	8.86552	9.86242	58.8467	0.243618	0.413988	9.36397	0.704919	7.52799
8	16.1022	51.3934		16.4164	11.2799	4.5529	5.66553	13.8481	3.63207	26.2279	5.10922	0.786747	15.3986		13.2942	14.2048	5.46353	3.50013	13.7495	0.643892	4.68301	4.48183	1.38834	30.977		14.4045	14.4978	3.49062	4.25036	14.4512	0.0659722	0.456518	3.87049	0.537219	13.8799	54.1328	53.8328	7.05131	6.9148	53.9828	0.212132	0.392962	6.98306	0.0965283	1.38232
9	14.3544	51.6193		16.3728	16.5906	3.41724	3.6781	16.4817	0.15402	0.93449	3.54767	0.184455	5.19931		14.4162	13.6986	5.77134	5.01253	14.0574	0.507446	3.60981	5.39194	0.536558	9.95113		12.8099	14.4775	3.79452	4.17503	13.6437	1.17912	8.64225	3.98477	0.269065	6.75232	55.0423	53.835	5.86948	6.12747	54.4386	0.853687	1.56816	5.99847	0.182421	3.04112
10	14.3509	53.532		14.895	8.24312	2.85209	2.85209	11.5691	4.70359	40.6566	2.85209	0	0		14.5818	10.2368	5.27116	4.01867	12.4093	3.07239	24.7587	4.64491	0.885644	19.067		10.1043	9.26457	4.60492	4.03738	9.68442	0.59375	6.13098	4.32115	0.401309	9.28708	52.7445	55.5036	5.90902	6.6302	54.124	1.95099	3.60467	6.26961	0.50995	8.13367
11	16.8466	59.8143		12.8081	10.9821	6.28668	4.85196	11.8951	1.29118	10.8547	5.56932	1.0145	18.2159		13.9746	10.8228	8.54158	7.99412	12.3987	2.22866	17.975	8.26785	0.387112	4.68214		15.7048	17.871	9.29316	7.61136	16.7879	1.53176	9.12419	8.45226	1.18921	14.0698	59.2963	56.0087	8.79437	10.2768	57.6525	2.32468	4.03222	9.53559	1.04824	10.9929
12	15.2577	56.5649		11.6343	12.156	4.19982	3.50424	11.8951	0.368909	3.10135	3.85203	0.491848	12.7686		14.2368	13.8366	5.92524	4.58042	14.0367	0.282999	2.01613	5.25283	0.950935	18.1033		13.3231	15.2442	5.16073	5.30489	14.2836	1.35845	9.51053	5.23281	0.101933	1.94795	54.7313	58.3868	6.98017	7.33466	56.5591	2.58481	4.57011	7.15741	0.250663	3.50215
13	14.1341	53.0458		14.5037	18.4166	5.8954	8.06913	16.4602	2.76682	16.8092	6.98226	1.53706	22.0138		14.7198	14.1678	7.92597	6.35209	14.4438	0.390343	2.70249	7.13903	1.11291	15.589		15.1713	13.7107	6.98669	6.50617	14.441	1.03278	7.15172	6.74643	0.339775	5.03637	56.6408	56.8481	7.58094	8.61926	56.7445	0.14658	0.258317	8.1001	0.734206	9.06416
14	12.2497	55.1587		10.8517	11.8951	2.37381	1.72166	11.3734	0.737818	6.48722	2.04774	0.461137	22.5193		8.34723	12.0287	4.69402	3.28407	10.188	2.6032	25.5517	3.98905	0.996986	24.9931		10.944	11.0983	3.14257	3.71011	11.0211	0.109168	0.990528	3.42634	0.401309	11.7125	52.0423	55.5036	5.26475	6.29869	53.7729	2.44751	4.55157	5.78172	0.731107	12.6451
15	15.532	58.5748		11.5038	22.0686	4.50424	4.06939	16.7862	7.47041	44.5032	4.28681	0.307486	7.17283		14.5956	14.4852	4.14773	4.96932	14.5404	0.0780686	0.536907	4.55853	0.580949	12.7442		13.6963	15.6844	5.20878	5.20878	14.6903	1.40584	9.56979	5.20878	0	0	53.8919	55.5707	6.79834	7.9148	54.7313	1.18711	2.16898	7.35657	0.789459	10.7313
16	15.032	55.983		15.5472	19.0687	1.46081	1.59124	17.3079	2.49014	14.3873	1.52602	0.0922273	6.04365		10.2846	14.3886	2.88943	3.67298	12.3366	2.90201	23.5236	3.2812	0.554049	16.8855		17.5852	15.9991	2.66205	2.80621	16.7922	1.12153	6.67888	2.73413	0.101933	3.72816	52.2116	53.4102	4.73116	5.38157	52.8109	0.847491	1.60477	5.05636	0.459908	9.09563
Stdev = Standard Deviation; Avg = Average; CV = Coefficient of Variation (%)
									0.185632
									0.314319
									0.162225
									0.929037

## Sheet: Supplementary Table 4
Supplementary Table 3. Methods repeatability. Standard deviation and coefficient of variation between days.
			Refined Flour		Whole Meal
			TOT-AX	WE-AX	TOT-AX	WE-AX
Finnie et al. (2006) Method	StdDev	min	0.15	0
		max	8.99	2.4
	CV%	min	0.9	0
		max	70.4	46.4
Hernández-Espinosa et al. (2020) Method	StdDev	min	0.08	0.39
		max	5.52	2.08
	CV%	min	0.58	4.68
		max	38.46	30.98
PentoQuant	StdDev	min	0.05	0	0.15	0.1
		max	3.06	1.2	3.45	1.7
	CV%	min	0.3	0	0.3	1.4
		max	13.5	16.2	5.4	19.4
TOT-AX: Total arabinoxylan fraction; WE-AX: Water extractable arabinoxylan fraction; StdDev: Standard Deviation; CV%: Coefficient of Variation.

## Sheet: Supplementary Table 5
Supplementary Table 4. Average total (TOT-AX) and water extractable (WE-AX) content obtained in the 606 spring bread wheat lines. For each line is also reported the marer profile obtained using the 1B specific marker from lovegrove et al., (2020) (BA00789946/AX-94524314), the 1B specific markers developed by Ibba et al., (2021) (1B_653086336 and 1B_653681771) and the 6B specific marker developed …
		Marker name	BA00789946 (AX-94524314)	1B_653086336	1B_653681771	AX_94816599 (PER1)
		Inheritance	Co-dominant	Co-dominant	Co-dominant	Codominant
		Allele 1 (FAM)	A:A - high Ax	G:G - high Ax	C:C - high Ax	A:A - high Ax
		Allele 2 (VIC)	G:G - low Ax	C:C - low Ax	T:T - low Ax	G:G - low Ax
		Allele 3 (Het)	G:A - Het	C:G - Het	T:C - Het	A:G - Het
		NA	?	?	?	?	Whole Meal (mg/g)		Refined Flour (mg/g)
Entry Number	GID	Cross Name					TOT-AX	WE-AX	TOT-AX	WE-AX
1	8237075	VILLA JUAREZ F2009/ABLEU	G:G	C:C	T:T	G:G	53.25	8.79	14.645	7.08			16.507	48.3441
2	8237097	ATTILA*2/PBW65*2//KACHU/6/BECARD #1/5/KIRITATI/4/2*SERI.1B*2/3/KAUZ*2/BOW//KAUZ	G:A	?	T:C	G:G	44.95	6.9	11.155	4.91			15.3504	44.0161
3	8237101	BORL14/3/WBLL1*2/TUKURU//CROSBILL #1	G:G	C:C	T:T	G:G	45.5	6.05	10.715	6.18			13.2967	57.6762
4	8236360	BORL14/ABLEU	G:G	C:C	T:T	G:G	44.8	5.92	9.21	5.51			13.2143	59.8263
5	8237121	BORL14/ABLEU	G:G	C:C	T:T	G:G	48.65	6.45	9.18	6.53			13.258	71.1329
6	8237186	KFA/2*KACHU//BECARD/MUNAL #1	G:G	C:C	T:T	G:G	49.1	6.74	13.245	6.74			13.7271	50.8871
7	8237288	PBW343*2/KUKUNA/3/PASTOR//CHIL/PRL/4/GRACK/5/MUU/FRNCLN//FRANCOLIN #1	G:G	C:C	T:T	G:G	55.15	6.18	12.165	5.3			11.2058	43.5676
8	8237333	BECARD//ND643/2*WBLL1/3/SWSR22T.B./2*BLOUK #1//WBLL1*2/KURUKU	G:G	C:C	T:T	G:G	43.55	5.82	10.04	5.3			13.3639	52.7888
9	8237349	ABLEU//KACHU/DANPHE	G:G	C:C	T:T	G:G	42.05	5.65	10.41	5.93			13.4364	56.9645
10	8237413	ALTAR 84/AE.SQUARROSA (221)//3*BORL95/3/URES/JUN//KAUZ/4/WBLL1/5/KACHU/6/KIRITATI//PBW65/2*SERI.1B/7/PRL/2*PASTOR/3/PFAU/WEAVER*2//CHAPIO	G:G	G:G	C:C	G:G	50.85	7.15	12.77	7.3			14.061	57.1652
11	8237441	BAJ #1*2/HUIRIVIS #1//TAITA	G:G	C:C	T:T	G:G	52.15	6.86	10.45	5.55			13.1544	53.11
12	8237469	SUP152/VILLA JUAREZ F2009/3/WBLL1*2/BRAMBLING*2//BAVIS	G:G	C:C	T:T	G:G	50.25	5.13	9.735	4.12			10.209	42.3215
13	8237520	SUP152*2/BECARD//KACHU/DANPHE	G:G	C:C	T:T	A:A	55	7.6	13.31	7.99			13.8182	60.0301
14	8237870	CHIBIA//PRLII/CM65531/3/FISCAL*2/4/TAM200/TURACO/5/SWSR22T.B./2*BLOUK #1//WBLL1*2/KURUKU	G:G	C:C	T:T	G:G	48.65	7.21	10.77	5.45			14.8201	50.6035
15	8237871	MUTUS*2/HARIL #1/3/SWSR22T.B./2*BLOUK #1//WBLL1*2/KURUKU	G:G	C:C	T:T	G:G	46.15	7.74	10.035	6.89			16.7714	68.6597
16	8237941	WBLL1*2/BRAMBLING*2//BAVIS/3/CHYAK1/VILLA JUAREZ F2009//WBLL1*2/BRAMBLING	G:G	C:C	T:T	G:G	45.9	5.51	8.6	4.42			12.0044	51.3953
17	8237973	MUTUS//ND643/2*WBLL1/3/SWSR22T.B./2*BLOUK #1//WBLL1*2/KURUKU	G:G	?	T:T	G:G	44.65	6.61	8.99	5.16			14.804	57.3971
18	8237994	WHEAR/KUKUNA/3/C80.1/3*BATAVIA//2*WBLL1*2/4/KENYA SUNBIRD/5/KACHU*2/3/ND643//2*PRL/2*PASTOR	G:G	G:G	C:C	G:G	50.85	7.56	11.78	6.53			14.8673	55.4329
19	8238044	HUW234+LR34/PRINIA//INQALAB 91*2/KUKUNA/3/FRET2*2/SHAMA/4/2*BECARD//ND643/2*WBLL1	A:A	G:G	C:C	G:G	49.55	7.85	12.165	8.99			15.8426	73.9005
20	8238064	BORL14*2/4/BAJ #1/3/KIRITATI//ATTILA*2/PASTOR	G:G	C:C	T:T	G:G	41.85	6.1	9.005	6.47			14.5759	71.849
21	8238078	COPIO*2//KFA/2*KACHU	A:A	G:G	C:C	G:G	53.85	7.95	12.99	9.33			14.7632	71.8245
22	8238149	FRANCOLIN #1/WBLL1//2*FRNCLN*2/TECUE #1	A:A	G:G	C:C	A:A	48.6	8.34	10.165	9.69			17.1605	95.3271
23	8238284	KACHU//WBLL1*2/BRAMBLING*2/6/BECARD #1/5/KIRITATI/4/2*SERI.1B*2/3/KAUZ*2/BOW//KAUZ	A:A	G:G	C:C	G:G	44.85	8.52	9.42	7.48			18.9967	79.4055
24	8238289	KACHU//WBLL1*2/BRAMBLING*2/6/BECARD #1/5/KIRITATI/4/2*SERI.1B*2/3/KAUZ*2/BOW//KAUZ	G:G	C:C	T:T	G:G	46.9	8.15	9.3	6.73			17.3774	72.3656
25	8238290	KACHU//WBLL1*2/BRAMBLING*2/6/BECARD #1/5/KIRITATI/4/2*SERI.1B*2/3/KAUZ*2/BOW//KAUZ	G:G	C:C	T:T	G:G	45.95	8.4	9.66	7.12			18.2807	73.706
26	8238308	SUP152/BAJ #1*2/3/KINGBIRD #1//INQALAB 91*2/TUKURU	A:A	G:G	C:C	G:G	41.97	6.63	9.105	5.15			15.797	56.5623
27	8238309	SUP152/BAJ #1*2/3/KINGBIRD #1//INQALAB 91*2/TUKURU	G:G	C:C	T:T	G:G	42.9	7.01	8.83	5.24			16.3403	59.3431
28	8238310	SUP152/BAJ #1*2/3/KINGBIRD #1//INQALAB 91*2/TUKURU	G:G	C:C	T:T	A:A	42.9	7.89	7.72	6.68			18.3916	86.5285
29	8238311	SUP152/BAJ #1*2/3/KINGBIRD #1//INQALAB 91*2/TUKURU	G:G	C:C	T:T	A:A	44.4	7.96	8.34	5.87			17.9279	70.3837
30	8238312	SUP152/BAJ #1*2/3/KINGBIRD #1//INQALAB 91*2/TUKURU	G:G	C:C	T:T	A:G	44.05	7.31	10.23	5.6			16.5948	54.741
31	8238317	SUP152/BAJ #1*2/3/KINGBIRD #1//INQALAB 91*2/TUKURU	G:G	C:C	T:T	A:A	44.7	7.6	9.605	5.59			17.0022	58.1989
32	8238368	FRNCLN*2/TECUE #1*2/3/ATTILA*2/PBW65*2//MURGA	A:A	G:G	C:C	A:A	45.7	9	10.37	8.03			19.6937	77.4349
33	8238379	FRNCLN*2/TECUE #1*2/3/ATTILA*2/PBW65*2//MURGA	A:A	G:G	C:C	A:A	41.25	8.74	9.65	7.54			21.1879	78.1347
34	8238392	MUTUS*2/MUU//2*MUCUY	A:A	G:G	C:C	G:G	46.7	8.83	9.875	7.61			18.9079	77.0633
35	8238426	TUKURU//BAV92/RAYON/3/FRNCLN/4/2*FRNCLN*2/TECUE #1	A:A	G:G	C:C	A:A	45.95	9.23	9.575	8.77			20.0871	91.5927
36	8238457	ABLEU*2/BORL14	G:G	C:C	T:T	G:G	45.7	7.33	8.705	6.01			16.0394	69.0408
37	8238479	SUP152*2/TECUE #1//2*ABLEU	A:A	C:C	T:T	G:G	43.5	7.44	10.2	6.16			17.1034	60.3922
38	8238558	PAURAQ/VILLA JUAREZ F2009*2/4/WBLL1/FRET2//PASTOR*2/3/MURGA	G:G	C:C	T:T	G:G	41.25	7.3	9.18	6.06			17.697	66.0131
39	8238561	BECARD/CHYAK/3/2*PBW343*2/KUKUNA*2//FRTL/PIFED	G:G	C:C	T:T	G:G	40.5	7.73	8.055	5.03			19.0864	62.4457
40	8238579	MUNAL/WESTONIA//2*SUP152/BAJ #1	G:G	C:C	T:T	G:G	53.35	8.14	12.63	6.5			15.2577	51.4648
41	8234886	MISR 1/3/SWSR22T.B./2*BLOUK #1//WBLL1*2/KURUKU	A:A	G:G	C:C	G:G	57	7.57	16.01	8.11			13.2807	50.6558
42	8234894	BORL14//KACHU/KIRITATI	G:G	C:C	T:T	G:G	46.2	6.27	8.96	4.96			13.5714	55.3571
43	8234895	BORL14//KACHU/KIRITATI	G:G	C:C	T:T	G:G	52.95	6.61	10.325	4.99			12.4835	48.3293
44	8234896	BORL14//KACHU/KIRITATI	G:G	C:C	T:T	G:G	44.1	7.45	9.315	5.05			16.8934	54.2136
45	8234898	BORL14//KACHU/KIRITATI	G:G	C:C	T:T	G:G	41.44	5.89	9.01	4.73			14.2133	52.4972
46	8234966	KACHU/DANPHE//BORL14	G:G	C:C	T:T	G:G	46.8	7.39	10.475	5.63			15.7906	53.747
47	8234969	KACHU/DANPHE//BORL14	G:G	C:C	T:T	G:G	51.15	7.33	9.975	5.95			14.3304	59.6491
48	8234972	KACHU/DANPHE//BORL14	G:G	C:C	T:T	G:G	48.3	7.79	10.2	5.72			16.1284	56.0784
49	8234993	KACHU/DANPHE//KFA/2*KACHU	G:G	C:C	T:T	G:G	56.5	7.61	13.525	5.37			13.469	39.7043
50	8234995	KACHU/DANPHE//KFA/2*KACHU	A:A	G:G	C:C	G:G	56.4	7.77	13.845	6.62			13.7766	47.8151
51	8234996	KACHU/DANPHE//KFA/2*KACHU	A:A	G:G	C:C	G:G	58.4	9.02	16.78	7.84			15.4452	46.7223
52	8234999	KACHU/DANPHE//KFA/2*KACHU	A:A	G:G	C:C	G:G	60.8	9.41	17.44	7.99			15.477	45.8142
53	8235000	KACHU/DANPHE//KFA/2*KACHU	A:A	G:G	C:C	G:G	58.3	7.66		7.26			13.1389
54	8235005	KACHU/DANPHE//KFA/2*KACHU	A:A	G:G	C:C	G:G	58.7	7.47	14.25	5.28			12.7257	37.0526
55	8235016	KACHU/DANPHE/4/FRET2/TUKURU//FRET2/3/MUNAL #1	G:G	C:C	T:T	G:G	57.65	7.09	15.005	4.99			12.2984	33.2556
56	8235024	KACHU/DANPHE/3/SWSR22T.B./KACHU//2*KACHU	A:A	C:C	T:T	G:G
57	8235026	KACHU/DANPHE/3/SWSR22T.B./KACHU//2*KACHU	A:A	C:C	T:T	G:G	55.3	7.54	12.89	5.45			13.6347	42.2808
58	8235423	KACHU//KIRITATI/2*TRCH/3/KFA/2*KACHU	G:G	C:C	T:T	G:G	54.25	8.31	16.215	6.26			15.318	38.6062
59	8235068	ND643/2*WBLL1/4/WHEAR/KUKUNA/3/C80.1/3*BATAVIA//2*WBLL1/5/BORL14	A:A	G:G	C:C	G:G	55.5	8.3	14.96	6.79			14.955	45.3877
60	8235072	ND643/2*WBLL1/4/WHEAR/KUKUNA/3/C80.1/3*BATAVIA//2*WBLL1/5/BORL14	A:A	G:G	C:C	G:G	53.55	7.48	13.285	6.44			13.9683	48.4757
61	8235088	KENYA SUNBIRD/KACHU//BORL14	G:A	C:C	T:T	G:G	52.55	8.29	12.8	5.35			15.7755	41.7969
62	8235171	FRNCLN/BECARD//SUP152/BAJ #1	G:G	C:C	?	G:G	53.7	5.3	11.61	4.13			9.86965	35.5728
63	8235199	BAJ #1/KISKADEE #1/3/SWSR22T.B./2*BLOUK #1//WBLL1*2/KURUKU	G:G	C:C	T:T	G:G	48.8	5.86	12.425	4.54			12.0082	36.5392
64	8235264	SUP152/2*DANPHE #1//BORL14	A:A	C:C	T:T	A:A	51.75	8.29	12.42	6.12			16.0193	49.2754
65	8235298	VILLA JUAREZ F2009//KIRITATI/2*TRCH/3/WBLL1*2/BRAMBLING/4/KFA/2*KACHU	G:G	C:C	T:T	G:G	52.9	6.71	12.51	4.27			12.6843	34.1327
66	8235323	MUTUS*2//TAM200/TURACO/3/ATTILA*2/PBW65*2//MURGA	?	G:G	C:C	?	54.4	7.38	10.21	6.28			13.5662	61.5083
67	8235393	MUTUS*2/HARIL #1/3/SWSR22T.B./2*BLOUK #1//WBLL1*2/KURUKU	G:G	C:C	T:T	G:G	50.75	7.11	10.59	5.53			14.0099	52.2191
68	8235498	WBLL1*2/BRAMBLING*2//BAVIS/3/BORL14	G:G	C:C	T:T	G:G	48.75	4.97	18.395	4.16			10.1949	22.6148
69	8235500	WBLL1*2/BRAMBLING*2//BAVIS/3/BORL14	G:G	C:C	T:T	G:G	47.5	5.99	11.27	5.61			12.6105	49.7782
70	8235528	WBLL1*2/BRAMBLING*2//BAVIS/3/SWSR22T.B./2*BLOUK #1//WBLL1*2/KURUKU	G:G	C:C	T:T	G:G			11.005	4.87				44.2526
71	8235576	SWSR22T.B./2*BLOUK #1//WBLL1*2/KURUKU/5/CHIBIA//PRLII/CM65531/3/FISCAL*2/4/NIINI #1	G:G	C:C	T:T	G:G
72	8235582	SWSR22T.B./2*BLOUK #1//WBLL1*2/KURUKU/3/BORL14	G:G	C:C	T:T	G:G	54	8.06	11.705	5.44			14.9259	46.4759
73	8235620	BAVIS #1//ND643/2*WBLL1/3/BORL14	G:G	C:C	T:T	G:G	48.2	6.4	9.945	4.32			13.278	43.4389
74	8235639	TRCH*2//ND643/2*WBLL1/3/BORL14	G:G	C:C	T:T	G:G	53.8	7.03	12.42	5			13.0669	40.2576
75	8235687	FRET2/KUKUNA//FRET2/3/KIRITATI/2*TRCH/4/MUNAL #1/5/BORL14	G:G	C:C	T:T	G:G	53.3	6.82	11.46	5.18			12.7955	45.2007
76	8235715	KENYA SUNBIRD/2*KACHU//KFA/2*KACHU	A:A	?	T:C	G:G	50	7.37	11.46	5.4			14.74	47.1204
77	8235727	KENYA SUNBIRD/2*KACHU/3/WBLL1*2/BRAMBLING*2//BAVIS	G:G	C:C	T:T	G:G	50.85	6.73	9.895	4.14			13.235	41.8393
78	8235735	KENYA SUNBIRD/2*KACHU/3/SWSR22T.B./2*BLOUK #1//WBLL1*2/KURUKU	A:A	G:G	C:C	G:G	50.7	8.32	10.95	5.59			16.4103	51.0502
79	8235741	PFAU/MILAN/5/CHEN/AEGILOPS SQUARROSA (TAUS)//BCN/3/VEE#7/BOW/4/PASTOR/6/2*BAVIS #1/7/BORL14	G:G	C:C	T:T	G:G	49.5	6.14	9.365	4.33			12.404	46.236
80	8235803	BAVIS/NAVJ07//SUP152/BAJ #1	G:G	C:C	T:T	A:G	49.3	5.78	9.4	4.12			11.7241	43.8298
81	8235812	BETTY/3/CHEN/AE.SQ//2*OPATA/4/BAVIS/5/KACHU #1/KIRITATI//KACHU	G:G	G:G	C:C	G:G	52.85	7.72	14.755	5.95			14.6074	40.3253
82	8235834	SOKOLL/3/PASTOR//HXL7573/2*BAU/4/WBLL4//OAX93.24.35/WBLL1/5/BORL14	G:G	C:C	T:T	G:G	47.3	6.91	9.815	6.12			14.6089	62.3535
83	8235855	SOKOLL/3/PASTOR//HXL7573/2*BAU/5/CROC_1/AE.SQUARROSA (205)//BORL95/3/PRL/SARA//TSI/VEE#5/4/FRET2/6/KACHU//KIRITATI/2*TRCH	G:G	C:C	T:T	G:G	44.9	6.17	9.885	4.45			13.7416	45.0177
84	8235878	CHIBIA//PRLII/CM65531/3/FISCAL*2/4/TAM200/TURACO/5/KACHU//KIRITATI/2*TRCH	G:G	C:C	T:T	G:G	52.75	7.38	12.34	6.1			13.9905	49.4327
85	8235900	VENDA/3/SWSR22T.B./2*BLOUK #1//WBLL1*2/KURUKU	A:A	C:C	T:T	G:G	46.6	5.12	9.065	4.36			10.9871	48.0971
86	8235936	BECARD//ND643/2*WBLL1/3/KACHU/DANPHE	G:G	C:C	T:T	G:G	51.15	5.11	10.675	4.6			9.99022	43.0913
87	8235950	KACHU*2/3/ND643//2*PRL/2*PASTOR/4/KACHU/DANPHE	A:A	G:G	T:C	G:G	48.4	5.87	12.295	4.36			12.1281	35.4616
88	8235987	PFAU/MILAN/3/BABAX/LR42//BABAX/4/WHEAR/KUKUNA/3/C80.1/3*BATAVIA//2*WBLL1/5/KACHU/DANPHE	G:G	C:C	T:T	G:G	44.45	8.25	9.67	5.1			18.5602	52.7404
89	8236070	HUW234+LR34/PRINIA*2//KIRITATI*2/3/BORL14	A:A	G:G	C:C	G:G	49.05	8.19	12.76	7.95			16.6972	62.3041
90	8236083	BORL14*2/5/CHIBIA//PRLII/CM65531/3/FISCAL/4/KENYA SUNBIRD	G:G	C:C	T:T	G:G	50.8	7.54	10.215	5.61			14.8425	54.9192
91	8236134	KFA/2*KACHU*2//MUTUS*2/CHONTE	A:A	G:G	C:C	G:G	50.65	9.31	12.92	8.42			18.381	65.1703
92	8236172	KACHU//WBLL1*2/BRAMBLING*2/3/TAITA	A:A	G:G	C:C	G:G	47.85	7.96	10.875	6.11			16.6353	56.1839
93	8236221	FRNCLN*2/TECUE #1*2//KACHU/DANPHE	A:A	G:G	C:C	A:A	46.6	8.6	11.705	6.93			18.4549	59.2055
94	8236224	FRNCLN*2/TECUE #1*2//KACHU/DANPHE	A:A	G:G	C:C	A:A	45.15	9.29	10.885	7.38			20.5759	67.7997
95	8236238	MUCUY*2//SUP152/BAJ #1	G:G	C:C	T:T	A:A	44.15	7.98	8.45	5.25			18.0747	62.1302
96	8236239	MUCUY*2//SUP152/BAJ #1	A:A	G:G	C:C	G:G	48.7	7.51	9.47	5.08			15.4209	53.6431
97	8236298	BECARD//ND643/2*WBLL1*2/3/KENYA SUNBIRD/KACHU	A:A	G:G	C:C	G:G	47.25	8.49	9.365	7.25			17.9683	77.4159
98	8236314	ABLEU*2//KACHU/DANPHE	G:G	G:G	C:C	G:G	46.9	7.8	8.93	6.16			16.6311	68.981
99	8236319	KAUZ*2/MNV//KAUZ/3/MILAN/4/BAV92/5/AKURI/6/MUTUS*2/7/TAITA	G:G	C:C	T:T	G:G	50.05	7.21	11.05	5.11			14.4056	46.2443
100	8236331	CHIPAK*2//SUP152/KENYA SUNBIRD	G:G	C:C	T:T	G:G	46.6	5.21	9	4.15			11.1803	46.1111
101	8236333	CHIPAK*2//SUP152/KENYA SUNBIRD	G:A	C:C	T:T	G:G	46.5	5.45	10.765	4.6			11.7204	42.7311
102	8236353	KACHU//KIRITATI/WBLL1*2/3/TAITA	G:G	C:C	T:T	G:G	51.1	7.09	10.82	5.58			13.8748	51.5712
103	8236357	SUP152/BAJ #1*2//BAJ #1/KISKADEE #1	A:A	G:G	C:C	G:G	52.4	9.12	14.885	8.08			17.4046	54.2828
104	8236412	WBLL1*2/CHAPIO/6/CNDO/R143//ENTE/MEXI75/3/AE.SQ/4/2*OCI/5/2*CIRCUS/7/WBLL1*2/BRAMBLING*2/8/MUU/FRNCLN//FRANCOLIN #1	G:G	C:C	T:T	G:G	47.25	6.42	10.54	5.56			13.5873	52.7514
105	8236414	WBLL1*2/CHAPIO/6/CNDO/R143//ENTE/MEXI75/3/AE.SQ/4/2*OCI/5/2*CIRCUS/7/WBLL1*2/BRAMBLING*2/8/MUU/FRNCLN//FRANCOLIN #1	G:G	C:C	T:T	G:G
106	8236469	ATTILA/3*BCN//BAV92/3/PASTOR/4/TACUPETO F2001*2/BRAMBLING/5/PAURAQ*2/6/SUP152/KENYA SUNBIRD	G:G	C:C	T:T	G:G	47.25	8.39	10.89	7.05			17.7566	64.7383
107	8236489	KACHU/BECARD//WBLL1*2/BRAMBLING*2/3/VILLA JUAREZ F2009/DANPHE #1	G:G	C:C	T:T	G:G	43.3	8.18	9.67	5.36			18.8915	55.4292
108	8236521	ND643/2*TRCH//BECARD/3/BECARD*2/4/MUU/FRNCLN	G:G	C:C	T:T	G:G	49.2	8.35	10.65	6.65			16.9715	62.4413
109	8236546	PANDORA//WBLL1*2/BRAMBLING/3/WBLL1*2/BRAMBLING*2/4/KFA/2*KACHU	G:G	C:C	T:T	G:G	49.95	7.12	10.58	5.25			14.2543	49.6219
110	8236560	WBLL1*2/BRAMBLING//WBLL1*2/SHAMA/3/WBLL1*2/BRAMBLING*2/6/KAUZ//ALTAR 84/AOS/3/PASTOR/4/873.97/5/MUNAL #1	G:G	C:C	T:T	G:G	47.55	7.18	11.47	5.62			15.0999	48.9974
111	8236608	HEILO//MILAN/MUNIA/3/KIRITATI/2*TRCH/4/2*KACHU/KIRITATI	G:G	C:C	T:T	G:G	45.1	6.73	9.4	5.62			14.9224	59.7872
112	8236611	HEILO//MILAN/MUNIA/3/KIRITATI/2*TRCH/4/2*KACHU/KIRITATI	G:G	C:C	T:T	G:G	46.15	7.63	10.34	6.75			16.533	65.2805
113	8236613	HEILO//MILAN/MUNIA/3/KIRITATI/2*TRCH/6/2*BECARD #1/5/KIRITATI/4/2*SERI.1B*2/3/KAUZ*2/BOW//KAUZ	G:G	C:C	T:T	G:G	47.85	7.16	12.31	6.07			14.9634	49.3095
114	8236624	KACHU//KIRITATI/2*TRCH*2/4/PRL/2*PASTOR/3/PFAU/WEAVER*2//CHAPIO	A:A	?	C:C	G:G	51.75	8.23	13.93	6.87			15.9034	49.318
115	8236626	KACHU//KIRITATI/2*TRCH*2/4/PRL/2*PASTOR/3/PFAU/WEAVER*2//CHAPIO	A:A	G:G	C:C	G:G	52.2	7.99	13.72	7.13			15.3065	51.9679
116	8236630	KACHU//KIRITATI/2*TRCH*2/4/PRL/2*PASTOR/3/PFAU/WEAVER*2//CHAPIO	G:G	C:C	T:T	G:G	46.5	6.44	10.35	4.9			13.8495	47.343
117	8236659	VILLA JUAREZ F2009/DANPHE #1//MUTUS*2/CHONTE/4/ATTILA*2/PBW65//FRNCLN/3/FRANCOLIN #1	A:A	C:C	T:T	G:G	48.25	6.82	11.59	5.76			14.1347	49.698
118	8236665	CHEWINK #1/FRNCLN/3/WBLL1*2/BRAMBLING*2//BAVIS/4/CHEWINK #1/MUTUS	G:G	C:C	T:T	G:G	47.85	6.36	12.8	5.35			13.2915	41.7969
119	8236681	QUAIU*2/KINDE*2/3/SWSR22T.B./2*BLOUK #1//WBLL1*2/KURUKU	G:G	C:C	T:T	G:G	52.4	7.01	11.57	5.26			13.3779	45.4624
120	8236719	CHIBIA//PRLII/CM65531/3/FISCAL*2/4/TAM200/TURACO/5/2*SWSR22T.B./2*BLOUK #1//WBLL1*2/KURUKU	A:A	C:C	T:T	G:G	53.7	7.05	11.22	5.94			13.1285	52.9412
121	8236720	CHIBIA//PRLII/CM65531/3/FISCAL*2/4/TAM200/TURACO/5/2*SWSR22T.B./2*BLOUK #1//WBLL1*2/KURUKU	A:A	C:C	T:T	G:G	50.55	7.18	11.49	5.9			14.2038	51.349
122	8236725	DANPHE #1*2/SHORTENED SR26 TRANSLOCATION/3/SWSR22T.B./2*BLOUK #1//WBLL1*2/KURUKU/4/SWSR22T.B./2*BLOUK #1//WBLL1*2/KURUKU	G:G	C:C	T:T	G:G	47.3	7.58	10.89	5.83			16.0254	53.5354
123	8236747	MUTUS*2/HARIL #1/3/SWSR22T.B./2*BLOUK #1//WBLL1*2/KURUKU/4/MUTUS*2/HARIL #1	G:G	C:C	T:T	G:G	53.05	6.43	12.54	5.53			12.1206	44.0989
124	8236750	SUP152//ND643/2*WBLL1/3/KENYA SUNBIRD/4/TAITA/5/SUP152*2/KENYA SUNBIRD	G:G	C:C	T:T	G:G	49.5	6.22	11.05	4.97			12.5657	44.9774
125	8236761	FRNCLN/3/KIRITATI//HUW234+LR34/PRINIA/4/FRANCOLIN #1*2/5/KACHU*2/3/ND643//2*PRL/2*PASTOR	G:G	C:C	T:T	A:A	52	7.79	13.05	6.33			14.9808	48.5057
126	8236768	WBLL1*2/BRAMBLING*2//BAVIS*2/4/SWSR22T.B.//TACUPETO F2001*2/BRAMBLING/3/2*TACUPETO F2001*2/BRAMBLING	G:G	C:C	T:T	G:G	48.6	7.1	11	4.95			14.6091	45
127	8236769	WBLL1*2/BRAMBLING*2//BAVIS*2/4/SWSR22T.B.//TACUPETO F2001*2/BRAMBLING/3/2*TACUPETO F2001*2/BRAMBLING	G:G	C:C	T:T	G:G	49.15	7.14	11.24	4.58			14.527	40.7473
128	8236771	WBLL1*2/BRAMBLING*2//BAVIS*2/3/CHYAK1/VILLA JUAREZ F2009//WBLL1*2/BRAMBLING	G:G	C:C	T:T	G:G	47.9	5.57	9.45	4.64			11.6284	49.1005
129	8236835	PFAU/WEAVER*2//CHAPIO*2/3/WBLL1*2/BRAMBLING/4/KACHU/KIRITATI/5/KACHU #1/KIRITATI//KACHU	A:A	C:C	T:T	G:G	51.65	9.37	14.78	7.89			18.1413	53.3829
130	8236846	FRANCOLIN #1*2//ND643/2*WBLL1/3/MUTUS*2//ND643/2*WBLL1/4/BORL14	G:G	C:C	T:T	G:G	50.9	8.04	12.03	6.59			15.7957	54.7797
131	8236877	BECARD//KIRITATI/2*TRCH/3/BECARD/4/KACHU/KIRITATI/5/KACHU/DANPHE	G:G	C:C	T:T	G:G	52.4	7.95	12.73	6.72			15.1718	52.7887
132	8236888	WHEAR/KUKUNA/3/C80.1/3*BATAVIA//2*WBLL1*2/4/KENYA SUNBIRD*2/5/ABLEU	G:G	C:C	T:T	G:G	47.4	6.68	10.29	4.86			14.0928	47.2303
133	8236890	WHEAR/KUKUNA/3/C80.1/3*BATAVIA//2*WBLL1*2/4/KENYA SUNBIRD*2/5/ABLEU	?	C:C	T:T	G:G	44	6.08	10.75	5.34			13.8182	49.6744
134	8236893	WHEAR/KUKUNA/3/C80.1/3*BATAVIA//2*WBLL1*2/4/KENYA SUNBIRD*2/5/ABLEU	G:G	C:C	T:T	G:G	47.25	5.04	11.24	5.34			10.6667	47.5089
135	8236932	MUTUS//ND643/2*WBLL1/3/2*SWSR22T.B./2*BLOUK #1//WBLL1*2/KURUKU	G:G	C:C	T:T	G:G	53.25	7.79	12.61	5.46			14.6291	43.299
136	8236941	MUTUS*2//ND643/2*WBLL1/3/2*SWSR22T.B./KACHU//2*KACHU	G:G	C:C	T:T	G:G	51.7	7.55	13.53	6.33			14.6035	46.7849
137	8236942	MUTUS*2//ND643/2*WBLL1/3/2*SWSR22T.B./KACHU//2*KACHU	G:G	C:C	T:T	G:G	53.5	6.37	12.26	4.75			11.9065	38.7439
138	8236943	SUP152*2/TINKIO #1/4/FRET2*2/SHAMA//KIRITATI/2*TRCH/3/BAJ #1/5/SUP152*2/TINKIO #1	G:G	C:C	T:T	G:G	51.9	7.29	11.27	5.64			14.0462	50.0444
139	8236950	WBLL1*2/BRAMBLING//TAM200/TUI/3/VILLA JUAREZ F2009/4/2*BORL14	G:G	C:C	T:T	G:G	48.45	7.03	13.13	5.19			14.5098	39.5278
140	8236953	WBLL1*2/BRAMBLING//TAM200/TUI/3/VILLA JUAREZ F2009/4/2*BORL14	G:G	C:C	T:T	G:G	48.2	6.15	11.68	3.93			12.7593	33.6473
141	8236960	SWSR22T.B./FRANCOLIN #1//2*FRNCLN/5/WHEAR/KUKUNA/3/C80.1/3*BATAVIA//2*WBLL1*2/4/NIINI #1/6/BORL14	G:G	C:C	T:T	G:G	45.5	5.59	10.13	3.87			12.2857	38.2034
142	8236967	VENDA/6/KAUZ//ALTAR 84/AOS/3/PASTOR/4/873.97/5/MUNAL #1/7/BORL14	G:G	C:C	T:T	G:G	47.15	7.44	12.16	5.42			15.7794	44.5724
143	8236991	KACHU*2/3/ND643//2*PRL/2*PASTOR/4/2*KACHU/DANPHE	G:G	C:C	T:T	G:G	48.7	8.07	11.7	6.89			16.5708	58.8889
144	8236992	KACHU*2/3/ND643//2*PRL/2*PASTOR/4/2*KACHU/DANPHE	G:G	C:C	T:T	G:G	49.65	7.82	11.66	6.18			15.7503	53.0017
145	8244129	SHORTENED SR26 TRANSLOCATION/4/3*CHIBIA//PRLII/CM65531/3/MISR 2/5/SHORTENED SR26 TRANSLOCATION//2*WBLL1*2/KKTS/3/BECARD	A:A	G:G	C:C	G:G	52.4	10.18					19.4275
146	8244478	KAUZ//ALTAR 84/AOS/3/MILAN/KAUZ/4/SAUAL/5/KINGBIRD #1/6/BORL14	A:A	C:C	T:T	G:G	48.75	7.79	11.01	4.82			15.9795	43.7784
147	8244512	KACHU/6/YAR/AE.SQUARROSA (783)/4/GOV/AZ//MUS/3/SARA/5/MYNA/VUL//JUN/7/PRL/2*PASTOR//KACHU	G:A	C:G	T:C	G:G	51.1	5.25	12.04	5.57			10.274	46.2625
148	8244892	SUP152/BAJ #1*2/3/SWSR22T.B./2*BLOUK #1//WBLL1*2/KURUKU	G:A	G:G	T:C	G:G	49.8	7.61	11.36	6.27			15.2811	55.1937
149	8246671	FRANCOLIN #1*2//ND643/2*WBLL1/6/BAVIS/3/ATTILA/BAV92//PASTOR/5/CROC_1/AE.SQUARROSA (205)//BORL95/3/PRL/SARA//TSI/VEE#5/4/FRET2/7/FRANCOLIN #1*2//ND643/2*WBLL1	G:A	?	T:C	A:A	51.9	8.99	12.43	9.01			17.3218	72.4859
150	8247612	KACHU/SAUAL//SUP152/BAJ #1/3/NAVJ07	A:A	C:G	T:C	G:G	48.25	8.18	9.88	6.16			16.9534	62.3482
151	8240217	KENYA SUNBIRD/KACHU/4/KACHU/3/WHEAR//2*PRL/2*PASTOR	A:A	G:G	C:C	G:G	50.05	9.47	11.05	8.34			18.9211	75.4751
152	8241181	NADI*2/3/SWSR22T.B./2*BLOUK #1//WBLL1*2/KURUKU	G:G	G:G	C:C	G:G	48.95	8.36	13.77	8.14			17.0787	59.114
153	8242966	ISENGRAIN/KBIRD//MUNAL #1*2/3/KFA/2*KACHU	G:A	C:G	T:C	G:G	49.05	8.65	12.9	6.7			17.6351	51.938
154	8243030	BAJ #1/CIRO16//SUP152/BAJ #1/3/BAJ #1/CIRO16	A:A	C:G	T:C	G:G	46.2	6.94	8.97	4.84			15.0216	53.9576
155	8248424	PANDORA//WBLL1*2/BRAMBLING/3/WBLL1*2/BRAMBLING/4/KFA/2*KACHU	A:A	C:C	T:T	G:G	49.45	7.87	10.37	5.66			15.9151	54.5805
156	8248450	BLOUK #1//FRET2*2/SHAMA/5/ND643/2*WBLL1/4/WHEAR/KUKUNA/3/C80.1/3*BATAVIA//2*WBLL1	G:G	G:G	C:C	G:G	50.65	7.9	12.49	7.17			15.5972	57.4059
157	8248199	KACHU #1//WBLL1*2/KUKUNA/3/BRBT1*2/KIRITATI*2/6/WHEAR/KUKUNA/3/C80.1/3*BATAVIA//2*WBLL1*2/5/KIRITATI/4/2*SERI.1B*2/3/KAUZ*2/BOW//KAUZ	G:G	G:G	C:C	G:G	46.35	8.2	11.02	6.74			17.6915	61.1615
158	8234253	VILLA JUAREZ F2009/3/T.DICOCCON PI94625/AE.SQUARROSA (372)//3*PASTOR/4/WBLL1*2/BRAMBLING/5/HUW234+LR34/PRINIA//PFAU/WEAVER*2/4/CMH75A.66/HER//CMH75A.66/3/AGA/4*YR	G:G	C:C	T:T	G:G	49	7.23	11.35	5.77			14.7551	50.837
159	8234255	VILLA JUAREZ F2009/3/T.DICOCCON PI94625/AE.SQUARROSA (372)//3*PASTOR/4/WBLL1*2/BRAMBLING/5/HUW234+LR34/PRINIA//PFAU/WEAVER*2/4/CMH75A.66/HER//CMH75A.66/3/AGA/4*YR	G:G	C:C	T:T	G:G	47.2	6.98	10.42	5.9			14.7881	56.6219
160	8234258	VILLA JUAREZ F2009/3/T.DICOCCON PI94625/AE.SQUARROSA (372)//3*PASTOR/4/WBLL1*2/BRAMBLING/5/HUW234+LR34/PRINIA//PFAU/WEAVER*2/4/CMH75A.66/HER//CMH75A.66/3/AGA/4*YR	G:G	C:C	T:T	G:G	45.2	7.68	10.46	5.86			16.9912	56.0229
161	8234287	KIRITATI/4/2*SERI.1B*2/3/KAUZ*2/BOW//KAUZ/5/CMH81.530/6/MANKU	A:A	G:G	C:C	G:G	52.05	9.14	11.34	7.84			17.56	69.1358
162	8234288	KINDE*2/4/T.DICOCCON PI94625/AE.SQUARROSA (372)//TUI/CLMS/3/2*PASTOR/5/PFAU/MILAN//TROST/3/PBW65/2*SERI.1B*2/4/MUNAL #1	G:G	C:C	T:T	G:G	45.7	8.69	10.97	8.04			19.0153	73.2908
163	8234291	KINDE*2/4/T.DICOCCON PI94625/AE.SQUARROSA (372)//TUI/CLMS/3/2*PASTOR/5/PFAU/MILAN//TROST/3/PBW65/2*SERI.1B*2/4/MUNAL #1	G:G	C:C	T:T	G:G	45.7	8.03	9.91	7.22			17.5711	72.8557
164	8234332	FRANCOLIN #1/3/IWA 8600211//2*PBW343*2/KUKUNA/5/VILLA JUAREZ F2009/3/T.DICOCCON PI94625/AE.SQUARROSA (372)//3*PASTOR/4/WBLL1*2/BRAMBLING/6/WBLL1*2/BRAMBLING*2//BAVIS	G:G	C:C	T:T	G:G	49.6	5.01	10.11	4.65			10.1008	45.9941
165	8234064	MANKU/3/PAURAQ/SOLALA//PAURAQUE #1	A:A	G:G	C:C	G:G	46.2	7.2	9.06	4.84			15.5844	53.4216
166	8234078	MANKU/6/CROC_1/AE.SQUARROSA (444)/3/T.DICOCCON PI94625/AE.SQUARROSA (372)//3*PASTOR/4/T.DICOCCON PI94625/AE.SQUARROSA (372)//3*PASTOR/5/KIRITATI/4/2*BAV92//IRENA/KAUZ/3/HUITES	A:A	G:G	C:C	G:G	47.45	8	10.32	6.59			16.8599	63.8566
167	8234086	MANKU//KACHU*2/CHONTE	G:A	C:G	T:C	G:G	51.4	7.33	10.46	5.21			14.2607	49.8088
168	8234106	KACHU*2/5/WBLL1*2/TUKURU/3/T.DICOCCON PI94624/AE.SQUARROSA (409)//BCN/4/WBLL1*2/TUKURU/6/CROC_1/AE.SQUARROSA (444)/3/T.DICOCCON PI94625/AE.SQUARROSA (372)//3*PASTOR/4/T.DICOCCON PI94625/AE.SQUARROSA (372)//3*PASTOR/5/KIRITATI/4/2*BAV92//IRENA/KAUZ/3/	A:A	G:G	C:C	G:G
169	8249043	KACHU*2/3/ND643//2*PRL/2*PASTOR*2/4/KFA/2*KACHU	G:G	C:G	T:C	G:G	48.55	7.95	11.85	6.46			16.3749	54.5148
170	8234148	MANKU*2/ZINSWA 1	A:A	G:G	C:C	G:G	41.75	5.19	9.12	4.17			12.4311	45.7237
171	8234186	FRANCOLIN #1/3/IWA 8600211//2*PBW343*2/KUKUNA/4/BOKOTA/5/KATERE	A:A	C:G	C:C	G:G	48.9	6.56	11.6	5.31			13.4151	45.7759
172	8234201	C80.1/3*BATAVIA//2*WBLL1/3/ATTILA/3*BCN*2//BAV92/4/WBLL1*2/KURUKU/5/IWA 8600211//2*PBW343*2/KUKUNA*2/6/KENYA SUNBIRD/KACHU	G:G	C:C	T:T	G:G	48.45	7.17	10.47	5.9			14.7988	56.3515
173	8234214	CIRO16/8/REH/HARE//2*BCN/3/CROC_1/AE.SQUARROSA (213)//PGO/4/HUITES/5/T.DICOCCON PI94624/AE.SQUARROSA (409)//BCN/6/REH/HARE//2*BCN/3/CROC_1/AE.SQUARROSA (213)//PGO/4/HUITES/7/MUTUS/9/C80.1/3*BATAVIA//2*WBLL1/3/ATTILA/3*BCN*2//BAV92/4/WBLL1*2/KURUKU/5/	A:A	G:G	C:C	.	50.45	7.67	11.18	6.48			15.2032	57.9606
174	8235103	KENYA SUNBIRD/KACHU//KIDEA	G:G	C:C	T:T	A:A	47.7	6.63	9.03	5.55			13.8994	61.4618
175	8235544	SWSR22T.B./KACHU//2*KACHU/3/SUP152/BAJ #1	G:G	C:C	T:T	A:A	48.5	7.37	9.79	6.09			15.1959	62.2063
176	8236994	KACHU*2/3/ND643//2*PRL/2*PASTOR/4/2*KACHU/DANPHE	G:G	C:C	T:T	G:G	47.95	7.88	10.33	6.57			16.4338	63.6012
177	8238331	SUP152/BAJ #1*2/3/KACHU//WBLL1*2/BRAMBLING	G:G	C:C	T:T	A:A	43	7.41	9.75	5.25			17.2326	53.8462
178	8238586	ATTILA/3*BCN//BAV92/3/PASTOR/4/TACUPETO F2001*2/BRAMBLING/5/PAURAQ*2/6/FRNCLN*2/TECUE #1	G:G	C:C	T:T	A:A	68.88	12.41	19.33	9.19			18.0168	47.5427
179	8238593	ATTILA/3*BCN//BAV92/3/PASTOR/4/TACUPETO F2001*2/BRAMBLING/5/PAURAQ*2/6/FRNCLN*2/TECUE #1	G:G	C:C	T:T	A:A	66.61	12.57	17.81	9.07			18.871	50.9264
180	8238609	KACHU/BECARD//WBLL1*2/BRAMBLING*2/3/KACHU/KIRITATI	G:G	C:C	T:T	G:G	64.85	9.77	15.99	6.22			15.0655	38.8993
181	8238696	WBLL4/KUKUNA//WBLL1/3/WBLL1*2/BRAMBLING/4/2*PCAFLR/KINGBIRD #1//KIRITATI/2*TRCH	G:A	C:C	T:T	G:G	69.17	10.68	17.53	5.96			15.4402	33.9989
182	8238785	MTRWA92.161/PRINIA/5/SERI*3//RL6010/4*YR/3/PASTOR/4/BAV92/6/2*KACHU//WBLL1*2/BRAMBLING	A:A	G:G	C:C	G:G	71.2	12.45	22.36	8.88			17.486	39.7138
183	8238853	VORB/6/CPI8/GEDIZ/3/GOO//ALB/CRA/4/AE.SQUARROSA (208)/5/2*WESTONIA/7/CPI8/GEDIZ/3/GOO//ALB/CRA/4/AE.SQUARROSA (208)/5/2*WESTONIA/8/WBLL1*2/BRAMBLING/4/BABAX/LR42//BABAX*2/3/SHAMA/9/KACHU/BECARD//WBLL1*2/BRAMBLING	G:G	C:C	T:T	G:G	73.27	10.42	17.45	5.31			14.2214	30.4298
184	8238893	TOB/ERA//TOB/CNO67/3/PLO/4/VEE#5/5/KAUZ/6/FRET2/7/PASTOR//MILAN/KAUZ/3/BAV92/8/ATTILA*2/PBW65*2//TNMU/9/ATTILA*2/PBW65*2//MURGA	A:A	G:G	C:C	G:G	64.74	10.02	19.08	8.25			15.4773	43.239
185	8238932	METSO/ER2000//MONARCA F2007/3/WBLL1*2/KKTS/4/2*KFA/2*KACHU	G:G	C:C	T:T	G:G	66.29	8.59	16.11	6.23			12.9582	38.6716
186	8239063	CORRELL/3/PBW343*2/KUKUNA//TECUE #1/4/PBW343*2/KUKUNA*2//FRTL/PIFED	G:G	C:C	T:T	G:G	61.96	9.13	14.93	6.16			14.7353	41.2592
187	8239071	MALBEC/7/2*ALTAR 84/AE.SQUARROSA (221)//3*BORL95/3/URES/JUN//KAUZ/4/WBLL1/5/KACHU/6/KIRITATI//PBW65/2*SERI.1B	G:G	?	T:T	G:G	65.51	10.93	16.9	8.44			16.6845	49.9408
188	8239140	ABLEU*2//KACHU/DANPHE	G:G	G:G	T:C	G:G	72.16	10.74	19.76	7.04			14.8836	35.6275
189	8239144	MUTUS*2/HARIL #1/3/SWSR22T.B./2*BLOUK #1//WBLL1*2/KURUKU/4/MUTUS*2/HARIL #1	G:G	C:C	T:T	G:G	67.61	9.87	16.76	5.8			14.5984	34.6062
190	8243369	PRL/2*PASTOR*2//FH6-1-7/3/COPIO	A:A	G:G	C:C	G:G	70.05	12.37	20.32	9.32			17.6588	45.8661
191	8243433	KINGBIRD #1//INQALAB 91*2/TUKURU/3/KACHU/KIRITATI	?	G:G	C:C	G:G	67.06	10.36	16.82	7.87			15.4489	46.7895
192	8243434	KINGBIRD #1//INQALAB 91*2/TUKURU/3/KACHU/KIRITATI	A:A	G:G	C:C	G:G	61.75	9.49	14.98	8.41			15.3684	56.1415
193	8243467	BECARD/FRNCLN//BORL14	G:G	C:C	T:T	G:G	67.18	8.33	15.44	5.84			12.3995	37.8238
194	8243555	QUAIU #1/2*MUTUS//BORL14	G:G	C:C	T:T	G:G	73.5	10.11	17.37	5.88			13.7551	33.8515
195	8243564	MUTUS*2/MUU//BORL14	G:G	C:C	T:T	?	65.85	9.08	16.91	5.68			13.7889	33.5896
196	8239204	MUNAL #1//KACHU/KIRITATI	A:A	G:G	C:C	G:G	67.06	10.94	17.54	8.86			16.3137	50.5131
197	8239230	KUTZ/MUCUY	G:G	C:C	T:T	G:G			15.87	5.91				37.2401
198	8239246	COPIO/MUCUY	A:A	G:G	C:C	G:G	71.61	11.82	18.14	9.46			16.5061	52.1499
199	8239262	BOKOTA/MUCUY	G:G	C:C	T:T	A:A	66.62	9.06	15.8	6.07			13.5995	38.4177
200	8239264	BOKOTA/3/ND643/2*WBLL1//2*BAJ #1	G:G	C:C	T:T	A:A	68.22	9.85	14.55	8.52			14.4386	58.5567
201	8239306	SUP152/BAJ #1/3/SWSR22T.B./2*BLOUK #1//WBLL1*2/KURUKU	G:G	C:C	T:T	G:G	71.31	7.83	13.9	7.6			10.9802	54.6763
202	8239324	MUCUY/3/SWSR22T.B./2*BLOUK #1//WBLL1*2/KURUKU	A:A	G:G	C:C	G:G	71.16	9.06	16.7	9.45			12.7319	56.5868
203	8239328	MUCUY/3/SWSR22T.B./2*BLOUK #1//WBLL1*2/KURUKU	G:A	C:G	T:T	G:G	76.12	7.92	16.5	8.59			10.4046	52.0606
204	8239340	WBLL1*2/BRAMBLING//QUAIU/3/KFA/2*KACHU	G:G	C:C	T:T	G:G	74.59	8.99	15.96	7.81			12.0526	48.9348
205	8239372	KACHU/BECARD//WBLL1*2/BRAMBLING/3/ABLEU	A:A	G:G	C:C	G:G	71.15	8.17	16.43	8.46			11.4828	51.4912
206	8239381	KACHU/BECARD//WBLL1*2/BRAMBLING/3/KACHU/KIRITATI	A:A	G:G	C:C	G:G	71.04	10.44	16.17	10.82			14.6959	66.914
207	8239434	MUCUY/3/KACHU #1/KIRITATI//KACHU	A:A	G:G	C:C	G:G	70.43	7.9	13.94	8.7			11.2168	62.4103
208	8239453	MUTUS/AKURI #1//MUTUS/3/KACHU #1/KIRITATI//KACHU	G:G	C:C	T:T	G:G	70.06	7.03	13.15	6.26			10.0343	47.6046
209	8239492	BECARD/CHYAK/4/KACHU/3/WHEAR//2*PRL/2*PASTOR	G:G	?	T:T	?	67.81	6.65	13.71	7.8			9.80681	56.8928
210	8239526	KACHU/DANPHE/3/KACHU//KIRITATI/2*TRCH	G:G	C:C	T:T	G:G	68.21	8	14.23	8.27			11.7285	58.1167
211	8239531	KACHU/DANPHE/3/KACHU//KIRITATI/2*TRCH	G:G	C:C	T:T	G:G	66.42	8.37	13.8	8.17			12.6016	59.2029
212	8239532	KACHU/DANPHE/3/KACHU//KIRITATI/2*TRCH	G:G	C:C	T:T	G:G	70	7.52	12.83	7.94			10.7429	61.8862
213	8239533	KACHU/DANPHE/3/KACHU//KIRITATI/2*TRCH	G:G	C:C	T:T	G:G	70.09	7.41	13.69	8.34			10.5721	60.9204
214	8239535	KACHU/DANPHE/3/KACHU//KIRITATI/2*TRCH	G:G	C:C	T:T	G:G	65.56	7.28	13.56	7.75			11.1043	57.1534
215	8239536	KACHU/DANPHE/3/KACHU//KIRITATI/2*TRCH	G:G	C:C	T:T	G:G	70.2	6.95	13.12	7.28			9.90028	55.4878
216	8239538	KACHU/DANPHE/3/KACHU//KIRITATI/2*TRCH	G:G	C:C	T:T	G:G	70.86	7.03	13.95	7.69			9.92097	55.1254
217	8239540	KACHU/DANPHE/3/KACHU//KIRITATI/2*TRCH	G:G	C:C	T:T	G:G	70.8	6.82	14.52	7.52			9.63277	51.7906
218	8239543	KACHU/DANPHE/3/KACHU//KIRITATI/2*TRCH	G:G	C:C	T:T	G:G	68.38	6.84	12.49	7.03			10.0029	56.285
219	8239544	KACHU/DANPHE/3/KACHU//KIRITATI/2*TRCH	G:G	C:C	T:T	G:G	69.25	6.7	12.53	7.16			9.67509	57.1429
220	8239545	KACHU/DANPHE/3/KACHU//KIRITATI/2*TRCH	G:G	C:C	T:T	G:G	67.93	6.77	12.83	7.16			9.96614	55.8067
221	8239546	KACHU/DANPHE/3/KACHU//KIRITATI/2*TRCH	G:G	C:C	T:T	G:G	69.68	6.7	13.36	7.4			9.61538	55.3892
222	8239547	KACHU/DANPHE/3/KACHU//KIRITATI/2*TRCH	G:G	C:C	T:T	G:G	68.74	7.23	17.09	7.97			10.5179	46.6355
223	8239550	KACHU/DANPHE/3/KACHU//KIRITATI/2*TRCH	G:G	?	T:T	G:G	65.02	7.77	17.22	7.02			11.9502	40.7666
224	8239551	KACHU/DANPHE/3/KACHU//KIRITATI/2*TRCH	G:G	C:C	T:T	G:G	71.96	7.82	18.65	8.29			10.8671	44.4504
225	8239581	KACHU//KIRITATI/2*TRCH/4/KACHU/3/WHEAR//2*PRL/2*PASTOR	G:G	G:G	C:C	A:A	68.63	8.62	18.23	10.32			12.5601	56.61
226	8239583	KACHU//KIRITATI/2*TRCH/4/KACHU/3/WHEAR//2*PRL/2*PASTOR	G:G	C:C	T:T	A:A	68.52	8.87	18.32	10.72			12.9451	58.5153
227	8239590	MUTUS//ND643/2*WBLL1/3/BORL14	G:G	C:C	T:T	G:G	72.62	8.28	16.98	7.35			11.4018	43.2862
228	8239607	MUTUS//ND643/2*WBLL1/3/BORL14	G:G	C:C	T:T	G:G	70.74	8.75	15.57	8.71			12.3692	55.9409
229	8239630	ND643/2*WBLL1/4/WHEAR/KUKUNA/3/C80.1/3*BATAVIA//2*WBLL1/5/KACHU/3/WHEAR//2*PRL/2*PASTOR	G:G	C:C	T:T	G:G	67.85	8.65	17.94	8.88			12.7487	49.4983
230	8239675	WHEAR/KUKUNA/3/C80.1/3*BATAVIA//2*WBLL1/5/PRL/2*PASTOR/4/CHOIX/STAR/3/HE1/3*CNO79//2*SERI/6/MUTUS//ND643/2*WBLL1	G:G	C:C	T:T	A:A	64.41	7.95	15.48	8.97			12.3428	57.9457
231	8239779	BAJ #1/3/2*HUW234+LR34/PRINIA//PFAU/WEAVER/4/KACHU//KIRITATI/2*TRCH	G:G	C:C	T:T	G:G	60.42	6.06	15.09	5.92			10.0298	39.2313
232	8239820	MUNAL*2/WESTONIA/4/KACHU/3/WHEAR//2*PRL/2*PASTOR	G:G	C:C	T:T	G:G	60.53	5.51	14.94	5.65			9.10292	37.8179
233	8239841	DANPHE #1*2/CHYAK/3/SWSR22T.B./2*BLOUK #1//WBLL1*2/KURUKU	G:G	C:C	T:T	G:G	67.74	8.85	16.37	8.04			13.0647	49.1142
234	8239971	WBLL1*2/BRAMBLING//NIINI #1/3/VILLA JUAREZ F2009/4/KACHU//KIRITATI/2*TRCH	G:G	C:C	T:T	G:G	67.63	6.9	18.11	6.6			10.2026	36.444
235	8240013	SWSR22T.B.//TACUPETO F2001*2/BRAMBLING/3/2*TACUPETO F2001*2/BRAMBLING/4/BORL14	G:G	C:C	T:T	G:G	66.08	6.88	15.72	7.03			10.4116	44.7201
236	8240042	QUAIU #1/BECARD//BORL14	G:G	C:C	T:T	G:G	58.98	6.09	13.87	5.7			10.3255	41.0959
237	8240049	BAVIS #1//ND643/2*WBLL1/3/BOKOTA	G:G	C:C	T:T	G:G	58.21	5.65	12.41	5.62			9.70624	45.2861
238	8240063	BAVIS #1//ND643/2*WBLL1/3/BOKOTA	G:G	C:C	T:T	G:G	60.87	6.11	15.4	5.94			10.0378	38.5714
239	8240108	WHEAR//2*PRL/2*PASTOR/3/QUAIU #1/4/BORL14	G:G	C:C	T:T	G:G	66.74	7.07	14.73	7.24			10.5933	49.1514
240	8240120	CHIBIA//PRLII/CM65531/3/FISCAL/4/DANPHE #1/5/CHIBIA//PRLII/CM65531/3/MISR 2/6/ABLEU	G:G	C:C	T:T	G:G	62.75	7.3	16.45	6.79			11.6335	41.2766
241	8240180	BECARD//KIRITATI/2*TRCH/3/BECARD/4/DANPHE/BAJ #1	G:G	C:C	T:T	G:G	59.87	6.99	15.34	6.97			11.6753	45.4368
242	8240188	BECARD//KIRITATI/2*TRCH/3/BECARD/4/DANPHE/BAJ #1	G:G	C:C	T:T	G:G	57.32	6.08	13.32	6.93			10.6071	52.027
243	8240216	KENYA SUNBIRD/KACHU/4/KACHU/3/WHEAR//2*PRL/2*PASTOR	G:G	G:G	C:C	A:A	61.04	8.67	15.63	10.59			14.2038	67.7543
244	8240275	MUTUS*2/HARIL #1/3/MUTUS//ND643/2*WBLL1	G:G	C:C	T:T	G:G	65.14	7.15	17.15	7.9			10.9764	46.0641
245	8240279	MUTUS*2/HARIL #1/3/MUTUS//ND643/2*WBLL1	G:G	C:C	T:T	G:G	72.88	6.38	16.46	7.57			8.75412	45.9903
246	8240281	MUTUS*2/HARIL #1/3/MUTUS//ND643/2*WBLL1	G:G	C:C	T:T	G:G	66.97	6.3	15.24	6.48			9.4072	42.5197
247	8240313	KACHU*2/3/ND643//2*PRL/2*PASTOR/4/MUNAL*2/WESTONIA	G:G	?	T:T	G:G	71.16	7.46	18.08	7.73			10.4834	42.7544
248	8240420	SOKOLL/3/PASTOR//HXL7573/2*BAU/4/PASTOR//MILAN/KAUZ/3/BAV92/5/ROBINK	G:G	C:C	T:T	G:G	74.42	7.54	17.41	8.54			10.1317	49.0523
249	8240449	CASCBL/BAVIS//BORL14	G:G	C:C	T:T	G:G	72.2	5.23	16.94	5.81			7.24377	34.2975
250	8240461	SHA7//PRL/VEE#6/3/FASAN/4/HAAS8446/2*FASAN/5/CBRD/KAUZ/6/MILAN/AMSEL/7/FRET2*2/KUKUNA/8/KINGBIRD #1/9/BORL14	A:A	C:C	T:T	G:G	74.05	6.24	15.19	7.45			8.42674	49.0454
251	8240464	SHA7//PRL/VEE#6/3/FASAN/4/HAAS8446/2*FASAN/5/CBRD/KAUZ/6/MILAN/AMSEL/7/FRET2*2/KUKUNA/8/KINGBIRD #1/9/BORL14	G:G	C:C	T:T	G:G	72.46	6.49	14.47	6.72			8.95667	46.4409
252	8240480	KACHU/SAUAL//PRL/3/KACHU/KIRITATI	G:G	G:G	C:C	G:G	74.23	8.13	20.23	9.14			10.9524	45.1804
253	8240576	WBLL1*2/SHAMA//KACHU/3/CIRO16/4/COPIO	A:A	G:G	C:C	G:G	68.54	5.31	13.68	5.82			7.7473	42.5439
254	8240588	KACHU/SAUAL/4/ATTILA*2/PBW65//PIHA/3/ATTILA/2*PASTOR/5/KINGBIRD #1//INQALAB 91*2/TUKURU	G:G	C:C	T:T	G:G	73.15	6.84	17.22	8.83			9.35065	51.2776
255	8240596	KACHU/SAUAL/4/ATTILA*2/PBW65//PIHA/3/ATTILA/2*PASTOR/5/KACHU/KIRITATI	A:A	G:G	C:C	G:G	71	6.68	17.1	7.81			9.40845	45.6725
256	8240673	PBW343*2/KUKUNA//PBW343*2/KUKUNA*2/6/C80.1/3*BATAVIA//2*WBLL1/5/REH/HARE//2*BCN/3/CROC_1/AE.SQUARROSA (213)//PGO/4/HUITES/7/BORL14	A:A	G:G	C:C	G:G	72.31	6.37	16.2	8.79			8.80929	54.2593
257	8240692	PBW343*2/KUKUNA//PBW343*2/KUKUNA*2/6/C80.1/3*BATAVIA//2*WBLL1/5/REH/HARE//2*BCN/3/CROC_1/AE.SQUARROSA (213)//PGO/4/HUITES/7/BORL14	A:A	G:G	C:C	G:G	69.66	6.19	15.92	8.05			8.88602	50.5653
258	8240715	ND643/2*WAXWING/4/BABAX/LR42//BABAX*2/3/SHAMA/5/ND643/2*WAXWING/6/SOKOLL/3/PASTOR//HXL7573/2*BAU*2/4/EGA BONNIE ROCK	G:G	C:C	T:T	G:G	70.03	5.82	14.08	6.99			8.31072	49.6449
259	8240790	HD 2967/3/MUTUS/AKURI #1//MUTUS	G:G	C:C	T:T	?	68.49	5.92	13.76	6.79			8.6436	49.3459
260	8240805	HD 2967/3/SWSR22T.B./2*BLOUK #1//WBLL1*2/KURUKU	A:A	G:G	C:C	G:G	71.22	7.52	18.48	9.56			10.5588	51.7316
261	8240815	KENYA TAI//KACHU/KIRITATI	G:G	C:C	T:T	G:G	70.15	5.75	15.98	6			8.19672	37.5469
262	8240835	ROLF07//LALBMONO1*4/PVN/3/BORL14	A:A	G:G	C:C	G:G	64.43	5.82	14.68	6.44			9.03306	43.8692
263	8240840	VILLA JUAREZ F2009*2/3/BAVIS*2//ATTILA*2/PBW65	G:G	C:C	T:T	G:G	64.96	4.93	14.7	4.88			7.58929	33.1973
264	8240862	BORL14*2/7/SERI.1B*2/3/KAUZ*2/BOW//KAUZ/4/KRONSTAD F2004/5/MUNAL/6/MUNAL #1	G:G	C:C	T:T	?	66.19	5.38	13.6	5.37			8.12812	39.4853
265	8240864	BORL14*2/7/SERI.1B*2/3/KAUZ*2/BOW//KAUZ/4/KRONSTAD F2004/5/MUNAL/6/MUNAL #1	G:G	C:C	T:T	G:G	66.39	5.52	14.49	5.71			8.31451	39.4065
266	8240871	BORL14*2/7/SERI.1B*2/3/KAUZ*2/BOW//KAUZ/4/KRONSTAD F2004/5/MUNAL/6/MUNAL #1	G:G	C:C	T:T	G:G	67.52	5.58	13.58	5.43			8.26422	39.9853
267	8240873	BORL14*2/7/SERI.1B*2/3/KAUZ*2/BOW//KAUZ/4/KRONSTAD F2004/5/MUNAL/6/MUNAL #1	G:G	C:C	T:T	G:G	72.8	8.04	14.88	6.83			11.044	45.9005
268	8240892	BORL14*2/3/BAVIS*2//ATTILA*2/PBW65	A:A	G:G	C:C	A:A	67.65	8.4	17.17	8.8			12.4169	51.2522
269	8241055	SUP152/BLOUK #1*2//LONG COL AUS SELS- 10/SUP152	G:G	C:C	T:T	G:G	66.26	8.65	14.78	7.85			13.0546	53.1123
270	8241091	BOKOTA*2/3/WBLL1*2/BRAMBLING*2//BAVIS	G:G	C:C	T:T	.			9.07
271	8241114	KINGBIRD #1//INQALAB 91*2/TUKURU*2/3/KACHU/KIRITATI	A:A	?	?	G:G	70.67	9.97		9.55			14.1078
272	8241119	KINGBIRD #1//INQALAB 91*2/TUKURU*2/3/KACHU/KIRITATI	A:A	G:G	C:C	G:G	68.6	9.15	16.99	9.09			13.3382	53.5021
273	8241123	KINGBIRD #1//INQALAB 91*2/TUKURU*2/3/KACHU/KIRITATI	A:A	G:G	C:C	G:G	71.12	8.67	18.22	9.94			12.1907	54.5554
274	8241137	KINGBIRD #1//INQALAB 91*2/TUKURU*2/3/WBLL1*2/BRAMBLING*2//BAVIS	A:A	G:G	C:C	G:G	70.93	9.04	18.39	10.44			12.745	56.77
275	8241141	KINGBIRD #1//INQALAB 91*2/TUKURU*2/3/WBLL1*2/BRAMBLING*2//BAVIS	A:A	G:G	C:C	G:G	66.75	9.58	18.8	11.21			14.3521	59.6277
276	8241165	NADI*2//MUTUS*2/MUU	A:A	G:G	C:C	G:G	57.52	7.59	18.71	8.12			13.1954	43.3993
277	8241167	NADI*2//MUTUS*2/MUU	A:A	C:C	T:T	G:G	62.49	5.59	13.85	6.62			8.94543	47.7978
278	8241188	NADI*2/3/EBW10 TALL#1/WESTONIA-Rht5//NAVJ07	A:A	G:G	C:C	G:G	70.76	9.51	16.11	8.02			13.4398	49.7827
279	8241197	SUP152/BAJ #1*2/4/WHEAR/VIVITSI//WHEAR/3/PANDORA	A:A	G:G	C:C	G:G	70.77	10.08	19.48	11.33			14.2433	58.1622
280	8241199	SUP152/BAJ #1*2/4/WHEAR/VIVITSI//WHEAR/3/PANDORA	G:G	G:G	C:C	A:A	63.12	8.2	14.36	8.18			12.9911	56.9638
281	8241200	SUP152/BAJ #1*2/4/WHEAR/VIVITSI//WHEAR/3/PANDORA	A:A	G:G	C:C	G:G	65.47	8.22	15.55	8.84			12.5554	56.8489
282	8241209	BECARD/FRNCLN//2*BORL14	G:G	?	T:T	G:G	58.14	6.62	13.17	6.25			11.3863	47.4563
283	8241214	BECARD/FRNCLN//2*BORL14	G:G	C:C	T:T	G:G	62.16	6.09	11.89	6.05			9.7973	50.8831
284	8241216	BECARD/FRNCLN//2*BORL14	G:G	C:C	T:T	G:G	71.5	6.71	12.86	6.45			9.38462	50.1555
285	8241227	BECARD/FRNCLN//2*BORL14	G:G	C:C	T:T	G:G	67.61	7.75	14.23	7.64			11.4628	53.6894
286	8241229	BECARD/FRNCLN//2*BORL14	G:G	C:C	T:T	G:G	58.62	5.52	12.74	5.43			9.41658	42.6217
287	8241241	BECARD/FRNCLN//KACHU/KIRITATI/3/BOKOTA	G:G	C:C	T:T	G:G	57.68	5.64	13.4	4.99			9.77809	37.2388
288	8241261	KACHU/BECARD//WBLL1*2/BRAMBLING*2/3/ABLEU	A:A	G:G	C:C	G:G	62.6	6.8	17.98	7.14			10.8626	39.7108
289	8241263	KACHU/BECARD//WBLL1*2/BRAMBLING*2/3/ABLEU	A:A	G:G	C:C	G:G	64.97	7.16	17.4	7.48			11.0205	42.9885
290	8241308	QUAIU #1/2*MUTUS//BORL14/3/SUP152/BLOUK #1	A:A	G:G	C:C	G:G	62.63	9.65	17.07	7.57			15.408	44.3468
291	8241350	MUCUY*2/5/PBW65/2*PASTOR/3/KIRITATI//PBW65/2*SERI.1B/4/DANPHE #1	A:A	G:G	C:C	G:G	67.61	7.9	17.95	8.34			11.6847	46.4624
292	8241408	WBLL1*2/KUKUNA/4/WHEAR/KUKUNA/3/C80.1/3*BATAVIA//2*WBLL1/5/KACHU/KIRITATI/6/KACHU/KIRITATI	G:G	C:C	T:T	G:G	61.36	8.44	17.85	8.1			13.7549	45.3782
293	8241417	ATTILA/3*BCN//BAV92/3/PASTOR/4/TACUPETO F2001*2/BRAMBLING/5/PAURAQ*2/6/KFA/2*KACHU	G:G	C:C	T:T	G:G	66.67	7.58	20.14	6.62			11.3694	32.8699
294	8241522	KENYA SUNBIRD/KACHU//2*BORL14	G:G	C:C	T:T	G:G	65.57	6.34	18.32	5.39			9.66906	29.4214
295	8241527	KENYA SUNBIRD/KACHU//2*BORL14	G:G	C:C	T:T	G:G	65.31	6.91	18.06	6.88			10.5803	38.0952
296	8241529	KENYA SUNBIRD/KACHU//2*BORL14	A:A	G:G	C:C	G:G	64.87	7.34	18.98	7.2			11.3149	37.9347
297	8241545	BAJ #1/KISKADEE #1//KACHU/KIRITATI/3/BAJ #1/KISKADEE #1	G:G	C:C	T:T	G:G	61.88	6.54	17.26	6.34			10.5688	36.7323
298	8241561	CHEWINK #1/MUTUS*2/4/WAXWING*2/KRONSTAD F2004/3/TRCH/SRTU//KACHU	A:A	G:G	C:C	G:G	61.75	8.29	18.02	8.1			13.4251	44.9501
299	8241577	CHEWINK #1/FRNCLN/3/SWSR22T.B./2*BLOUK #1//WBLL1*2/KURUKU/4/BORL14	G:G	C:C	T:T	G:G	66.57	7.13	17.98	7.41			10.7105	41.2125
300	8241582	WHEAR/VIVITSI//WHEAR/3/FRNCLN/5/SHORTENED SR26 TRANSLOCATION/4/3*CHIBIA//PRLII/CM65531/3/MISR 2/6/BORL14	G:G	C:C	T:T	G:G	68.59	6.92	17.3	7.6			10.0889	43.9306
301	8241598	QUAIU*2/KINDE*2/3/MUU/FRNCLN//FRANCOLIN #1	G:G	C:C	T:T	A:A	55.45	7.65	15.65	7.75			13.7962	49.5208
302	8241616	CHIBIA//PRLII/CM65531/3/MISR 2*2/4/WBLL1*2/BRAMBLING/5/2*SUP152/BAJ #1	G:G	C:C	T:T	A:A	51.57	6.19	17.32	7.65			12.0031	44.1686
303	8241623	CHIBIA//PRLII/CM65531/3/MISR 2*2/4/WBLL1*2/BRAMBLING/5/2*SUP152/BAJ #1	G:G	C:C	T:T	G:G	58.57	6.26	16.51	7.4			10.6881	44.8213
304	8241656	MUNAL*2/WESTONIA/3/WBLL1*2/BRAMBLING*2//BAVIS/4/MUNAL #1	G:G	C:C	T:T	G:G	55.51	5.93	15.45	6.32			10.6828	40.9061
305	8241659	MUNAL*2/WESTONIA/3/SWSR22T.B./2*BLOUK #1//WBLL1*2/KURUKU/4/MUNAL*2/WESTONIA	G:G	C:C	T:T	G:G	56.22	5.87	18.52	7.95			10.4411	42.9266
306	8241671	ROLF07*2/SHORTENED SR26 TRANSLOCATION//MUNAL #1/3/MUNAL*2/WESTONIA	A:A	G:G	C:C	G:G	63.31	7.94	16.6	11.17			12.5415	67.2892
307	8241677	ROLF07*2/SHORTENED SR26 TRANSLOCATION//SUP152/BAJ #1/3/KACHU #1/KIRITATI//KACHU	G:G	C:C	T:T	G:G	62.1	5.72	15.37	7.54			9.21095	49.0566
308	8241729	MUTUS*2//TAM200/TURACO*2/3/KACHU #1/KIRITATI//KACHU	G:G	C:C	T:T	G:G	54.95	6.27	15.02	7.86			11.4104	52.3302
309	8241743	MUTUS*2//TAM200/TURACO*2/3/KFA/2*KACHU	G:G	C:G	T:T	G:G	59.88	6.86	16.28	9.34			11.4562	57.371
310	8241753	MUTUS*2//TAM200/TURACO*2/3/KFA/2*KACHU	G:G	C:C	T:T	G:G	56.71	6.02	15.71	7.59			10.6154	48.3132
311	8241757	MUTUS*2//TAM200/TURACO*2/3/KFA/2*KACHU	G:G	C:C	T:T	G:G	58.4	6.32	14.56	7.76			10.8219	53.2967
312	8241759	MUTUS*2//TAM200/TURACO*2/3/KFA/2*KACHU	A:A	?	C:C	G:G	68.06	7.33	15.55	9.42			10.7699	60.5788
313	8241770	MUTUS*2//TAM200/TURACO*2/3/KFA/2*KACHU	G:G	G:G	C:C	G:G	65.8	7.18	16.26	7.99			10.9119	49.139
314	8241772	MUTUS*2//TAM200/TURACO*2/3/KFA/2*KACHU	G:G	C:C	T:T	G:G	61.44	6.8	14.67	6.99			11.0677	47.6483
315	8241775	MUTUS*2//TAM200/TURACO*2/3/PRL/2*PASTOR*2//FH6-1-7	A:A	G:G	C:C	G:G	65.82	7.28	15.26	7.44			11.0605	48.7549
316	8241794	MUTUS*2//TAM200/TURACO*2/3/ROLF07*2/SHORTENED SR26 TRANSLOCATION	G:G	C:C	T:T	G:G	60.02	5.7	13.17	6.02			9.49683	45.7099
317	8241833	MUTUS*2//TAM200/TURACO*2/3/WBLL1*2/BRAMBLING*2//BAVIS	G:G	C:C	T:T	G:G	61.33	5.05	12.75	5.96			8.23414	46.7451
318	8241952	SHORTENED SR26 TRANSLOCATION//2*WBLL1*2/KKTS/3/BECARD/4/2*BORL14	A:A	G:G	C:C	G:G	65.6	6.68	14.94	6.72			10.1829	44.9799
319	8241963	SHORTENED SR26 TRANSLOCATION//2*WBLL1*2/KKTS/3/BECARD/4/2*BORL14	G:G	C:C	T:T	G:G	58.07	5.96	14.09	7.9			10.2635	56.0681
320	8242018	SWSR22T.B.//TACUPETO F2001*2/BRAMBLING/3/2*TACUPETO F2001*2/BRAMBLING*2/4/BORL14	G:G	C:C	T:T	G:G	61.88	6.11	16.54	8.8			9.87395	53.2044
321	8242071	QUAIU #1/BECARD//2*BORL14	G:G	C:C	T:T	G:G	62.53	4.71	13.26	5.73			7.53238	43.2127
322	8242127	MUTUS//KIRITATI/2*TRCH/3/WHEAR/KRONSTAD F2004/4/2*WBLL1*2/BRAMBLING*2//BAVIS	G:G	C:C	T:T	G:G	68.04	5.65	13.62	5.97			8.30394	43.8326
323	8242130	MUTUS//KIRITATI/2*TRCH/3/WHEAR/KRONSTAD F2004/4/2*WBLL1*2/BRAMBLING*2//BAVIS	G:G	C:C	T:T	G:G	60.6	4.38	13.89	5.08			7.22772	36.5731
324	8242164	TUKURU//BAV92/RAYON/3/DANPHE/4/DANPHE/5/WBLL1*2/BRAMBLING*2//BAVIS/6/KACHU//KIRITATI/2*TRCH	A:A	G:G	C:C	G:G	56.15	6.69	15.26	9.61			11.9145	62.9751
325	8242208	WHEAR/VIVITSI//WHEAR*2/3/KACHU/4/2*BORL14	G:G	C:C	T:T	G:G	54.89	4.77	10.82	6.69			8.69011	61.8299
326	8242209	WHEAR/VIVITSI//WHEAR*2/3/KACHU/4/2*BORL14	G:G	C:C	T:T	G:G	58.24	5.22	13.37	7.4			8.96291	55.3478
327	8242211	WHEAR/VIVITSI//WHEAR*2/3/KACHU/4/2*BORL14	A:A	G:G	C:C	G:G	55.62	4.84	11.66	6.01			8.70191	51.5437
328	8242240	WHEAR/VIVITSI//WHEAR*2/3/KACHU/4/2*BORL14	G:G	C:C	T:T	?	58.69	5.78	12.92	6.56			9.84836	50.774
329	8242242	WHEAR/VIVITSI//WHEAR*2/3/KACHU/4/2*BORL14	G:G	C:G	T:T	G:G	61.33	4.81	13.4	5.96			7.84282	44.4776
330	8242324	PASTOR//HXL7573/2*BAU/3/ATTILA/3*BCN/4/SOKOLL/3/PASTOR//HXL7573/2*BAU/5/2*BORL14	G:G	C:G	T:T	G:G	55.91	4.87	10.77	5.46			8.71043	50.6964
331	8242325	PASTOR//HXL7573/2*BAU/3/ATTILA/3*BCN/4/SOKOLL/3/PASTOR//HXL7573/2*BAU/5/2*BORL14	G:G	C:C	T:T	G:G	55.08	4.43	10.87	5.56			8.04285	51.15
332	8242367	KENYA SUNBIRD/KACHU/3/2*WBLL1*2/BRAMBLING*2//BAVIS	G:G	C:C	T:T	G:G	51.91	4.76	12.4	4.91			9.16972	39.5968
333	8242374	MUTUS*2/HARIL #1*2/3/SWSR22T.B./2*BLOUK #1//WBLL1*2/KURUKU	G:G	C:C	T:T	G:G	61.44	6.04	18.44	7.13			9.83073	38.6659
334	8242376	MUTUS*2/HARIL #1*2/3/SWSR22T.B./2*BLOUK #1//WBLL1*2/KURUKU	G:G	C:C	T:T	G:G	58.47	6.07	17.9	6.54			10.3814	36.5363
335	8242381	MUTUS*2/HARIL #1*2/3/SWSR22T.B./2*BLOUK #1//WBLL1*2/KURUKU	G:G	C:C	T:T	G:G	57.47	5.98	16.15	6.69			10.4054	41.4241
336	8242383	MUTUS*2/HARIL #1*2/3/SWSR22T.B./2*BLOUK #1//WBLL1*2/KURUKU	G:G	C:C	T:T	G:G	58.64	6.83	17.68	6.61			11.6473	37.3869
337	8242391	MUTUS*2/HARIL #1*2/3/SWSR22T.B./2*BLOUK #1//WBLL1*2/KURUKU	G:G	C:C	T:T	G:G	56.3	5.61	18.08	7.23			9.96448	39.9889
338	8242394	MUTUS*2/HARIL #1*2/3/SWSR22T.B./2*BLOUK #1//WBLL1*2/KURUKU	G:G	C:C	T:T	G:G	61.72	6.18	17.48	7.47			10.013	42.7346
339	8242395	MUTUS*2/HARIL #1*2/3/SWSR22T.B./2*BLOUK #1//WBLL1*2/KURUKU	G:G	C:C	T:T	G:G	61.41	6.55	16.01	7.92			10.666	49.4691
340	8242418	MERCATO//PARUS/PASTOR*2/3/ONIX/KBIRD	G:G	C:C	T:T	G:G	57.92	7.67	19.35	11.42			13.2424	59.0181
341	8242422	MERCATO//PARUS/PASTOR*2/3/ONIX/KBIRD	A:A	C:C	T:T	G:G	60.49	6.86	16.63	6.83			11.3407	41.0704
342	8242481	KACHU*2//WHEAR/SOKOLL/3/2*BORL14	G:G	C:C	T:T	G:G	62.82	5.25	13.08	6.18			8.35721	47.2477
343	8242520	PASTOR/KAUZ/6/CNDO/R143//ENTE/MEXI_2/3/AEGILOPS SQUARROSA (TAUS)/4/WEAVER/5/2*KAUZ/7/2*PRL/2*PASTOR//PBW343*2/KUKUNA/8/2*BORL14	A:A	C:C	T:T	G:G	64.71	6.15	14.4	6.33			9.50394	43.9583
344	8242575	SOKOLL/3/PASTOR//HXL7573/2*BAU/4/WHEAR/SOKOLL/5/2*BORL14	G:G	C:C	T:T	G:G	64.98	6.54	16.79	7.96			10.0646	47.4092
345	8242598	SOKOLL/3/PASTOR//HXL7573/2*BAU/4/MASSIV/PPR47.89C/5/2*BORL14	G:G	C:C	T:T	G:G	56.94	5.23	15.27	5.9			9.18511	38.6379
346	8242599	SOKOLL/3/PASTOR//HXL7573/2*BAU/4/MASSIV/PPR47.89C/5/2*BORL14	G:G	C:C	T:T	G:G	59.4	6	15.98	6.35			10.101	39.7372
347	8242621	CASCBL/BAVIS//2*BORL14	G:G	C:C	T:T	G:G	61.4	4.87	13.97	5.89			7.9316	42.1618
348	8242637	ATTILA/3/URES/PRL//BAV92/4/WBLL1/5/WBLL4//OAX93.24.35/WBLL1/6/2*MUCUY	A:A	C:C	T:T	G:G	56.35	5.07	15.02	6.11			8.99734	40.6791
349	8242639	ATTILA/3/URES/PRL//BAV92/4/WBLL1/5/WBLL4//OAX93.24.35/WBLL1/6/2*MUCUY	A:A	G:G	C:C	G:G	55.4	5.93	16.33	6.41			10.704	39.2529
350	8242649	PASTOR//HXL7573/2*BAU/3/WBLL1/4/SOKOLL/3/PASTOR//HXL7573/2*BAU/5/2*BORL14	G:G	C:C	T:T	G:G	56.62	5.7	16.06	6			10.0671	37.3599
351	8242655	PASTOR//HXL7573/2*BAU/3/WBLL1/4/SOKOLL/3/PASTOR//HXL7573/2*BAU/5/2*BORL14	G:G	C:C	T:T	G:G	57.32	5.65	13.36	5.05			9.85694	37.7994
352	8242660	PASTOR//HXL7573/2*BAU/3/WBLL1/4/SOKOLL/3/PASTOR//HXL7573/2*BAU/5/2*BORL14	G:G	C:C	T:T	G:G	53.24	5.84	13.82	6.69			10.9692	48.4081
353	8242725	KACHU/SAUAL//PRL/3/KFA/2*KACHU/4/KACHU/SAUAL//PRL	G:G	C:C	T:T	G:G	49.41	5.26	11.64	5.86			10.6456	50.3436
354	8242779	PRL/2*PASTOR//KACHU/3/2*BORL14	G:G	C:C	T:T	G:G	52.45	5.96	14.26	6.61			11.3632	46.3534
355	8242808	PBW343*2/KUKUNA//PBW343*2/KUKUNA/3/WBLL1*2/SHAMA//KACHU/4/2*BORL14	A:A	G:G	C:C	G:G	58.85	6.3	14.87	8.66			10.7052	58.2381
356	8242812	PBW343*2/KUKUNA//PBW343*2/KUKUNA/3/WBLL1*2/SHAMA//KACHU/4/2*BORL14	G:G	C:C	T:T	G:G	61.8	6.6	14.76	5.58			10.6796	37.8049
357	8242822	PBW343*2/KUKUNA//PBW343*2/KUKUNA/3/WBLL1*2/SHAMA//KACHU/4/2*BORL14	G:G	C:C	T:T	G:G	62.18	6.22	15.96	5.32			10.0032	33.3333
358	8242857	PBW343*2/KUKUNA//PBW343*2/KUKUNA/8/NG8201/KAUZ/4/SHA7//PRL/VEE#6/3/FASAN/5/MILAN/KAUZ/6/ACHYUTA/7/PBW343*2/KUKUNA*2/9/BORL14	G:G	C:C	T:T	G:G	61.12	6.26	15.97	5.85			10.2421	36.6312
359	8242860	PAURAQ/NELOKI//BORL14/3/KACHU/KIRITATI	G:G	C:C	T:T	G:G	61.91	5.86	13.06	8.39			9.46535	64.242
360	8242940	SOKOLL/3/PASTOR//HXL7573/2*BAU*2/4/NAVJ07/5/2*BORL14	G:G	C:C	T:T	G:G	62.01	6.67	14.36	6.86			10.7563	47.7716
361	8242946	SOKOLL/3/PASTOR//HXL7573/2*BAU*2/4/NAVJ07/5/2*BORL14	G:A	?	T:T	G:G	60.24	6.32	16.2	5.62			10.4914	34.6914
362	8242965	ISENGRAIN/KBIRD//MUNAL #1*2/3/KFA/2*KACHU	A:A	G:G	C:C	G:G	58.57	6.98	16.85	7.85			11.9174	46.5875
363	8242990	CROC_1/AE.SQUARROSA (205)//BORL95/3/PRL/SARA//TSI/VEE#5/4/FRET2/5/CIRO16*2/6/PRL/2*PASTOR//KACHU	A:A	G:G	C:C	G:G	54.95	6.82	17.88	8.83			12.4113	49.3848
364	8242994	CROC_1/AE.SQUARROSA (205)//BORL95/3/PRL/SARA//TSI/VEE#5/4/FRET2/5/CIRO16*2/6/PRL/2*PASTOR//KACHU	A:A	G:G	C:C	G:G	49.48	6.41	16.21	8.09			12.9547	49.9075
365	8242995	CROC_1/AE.SQUARROSA (205)//BORL95/3/PRL/SARA//TSI/VEE#5/4/FRET2/5/CIRO16*2/6/PRL/2*PASTOR//KACHU	G:A	C:G	T:T	G:G	51.96	6.83	16.23	7.21			13.1447	44.4239
366	8243004	CROC_1/AE.SQUARROSA (205)//BORL95/3/PRL/SARA//TSI/VEE#5/4/FRET2/5/CIRO16*2/6/PRL/2*PASTOR//KACHU	A:A	G:G	C:C	G:G	55.72	6.99	13.69	6.43			12.5449	46.9686
367	8243023	CROC_1/AE.SQUARROSA (205)//BORL95/3/PRL/SARA//TSI/VEE#5/4/FRET2/5/CIRO16*2/9/PBW343*2/KUKUNA//PBW343*2/KUKUNA/8/NG8201/KAUZ/4/SHA7//PRL/VEE#6/3/FASAN/5/MILAN/KAUZ/6/ACHYUTA/7/PBW343*2/KUKUNA	A:A	G:G	C:C	G:G	47.36	5.37	15.78	5.66			11.3387	35.8682
368	8243025	CROC_1/AE.SQUARROSA (205)//BORL95/3/PRL/SARA//TSI/VEE#5/4/FRET2/5/CIRO16*2/9/PBW343*2/KUKUNA//PBW343*2/KUKUNA/8/NG8201/KAUZ/4/SHA7//PRL/VEE#6/3/FASAN/5/MILAN/KAUZ/6/ACHYUTA/7/PBW343*2/KUKUNA	A:A	G:G	C:C	G:G	51.21	6.72	13.72	7.64			13.1224	55.6851
369	8243037	BAJ #1/CIRO16//2*BORL14	G:G	C:C	T:T	G:G	53.58	5.83	13.61	5.3			10.8809	38.942
370	8243042	BABAX/LR42//BABAX*2/3/PAVON 7S3, +LR47/4/ROLF07/YANAC//TACUPETO F2001/BRAMBLING/5/ONIX/KBIRD/6/ONIX/KBIRD	A:A	C:C	T:T	G:G	46.63	5.5	12.72	5.14			11.795	40.4088
371	8243099	TUKURU//BAV92/RAYON/6/NG8201/KAUZ/4/SHA7//PRL/VEE#6/3/FASAN/5/MILAN/KAUZ/7/CIRO16/8/2*BORL14	G:G	C:C	T:T	G:G	53	5.28	12.52	6.36			9.96226	50.7987
372	8243109	KAUZ//ALTAR 84/AOS/3/MILAN/KAUZ/4/SAUAL/5/SERI.1B//KAUZ/HEVO/3/AMAD*2/4/KIRITATI/6/BORL14/7/KACHU/SAUAL/4/ATTILA*2/PBW65//PIHA/3/ATTILA/2*PASTOR	G:G	C:C	T:T	G:G	56.66	6.13	12.85	6.43			10.8189	50.0389
373	8243114	KAUZ//ALTAR 84/AOS/3/MILAN/KAUZ/4/SAUAL/5/SERI.1B//KAUZ/HEVO/3/AMAD*2/4/KIRITATI/6/BORL14/7/KACHU/SAUAL/4/ATTILA*2/PBW65//PIHA/3/ATTILA/2*PASTOR	G:G	?	T:T	G:G	57.2	7.05	12.6	6.62			12.3252	52.5397
374	8243218	NGL/4/PFAU/MILAN/3/BABAX/LR42//BABAX/5/2*BORL14	G:G	C:C	T:T	G:G	52.95	5.86	13.45	5.91			11.067	43.9405
375	8243244	BABAX/LR42//BABAX*2/3/SHAMA/4/TRCH/SRTU//KACHU/5/NGL/4/PFAU/MILAN/3/BABAX/LR42//BABAX/6/KACHU/KIRITATI	G:G	C:C	T:T	A:G	55.47	6.09	13.96	6.33			10.9789	45.3438
376	8241768	MUTUS*2//TAM200/TURACO*2/3/KFA/2*KACHU	G:G	C:C	T:T	G:G	54.55	6.37	14.44	7.15			11.6774	49.5152
377	8241804	MUTUS*2//TAM200/TURACO*2/3/ROLF07*2/SHORTENED SR26 TRANSLOCATION	G:G	C:C	T:T	G:G	50.54	5.73	18.17	6.01			11.3376	33.0765
378	8241823	MUTUS*2//TAM200/TURACO*2/3/WBLL1*2/BRAMBLING*2//BAVIS	G:G	C:C	T:T	G:G	63.31	5.29	18.53	3.81			8.35571	20.5613
379	8241989	SHORTENED SR26 TRANSLOCATION//2*WBLL1*2/KKTS/3/BECARD/4/2*KACHU/3/WHEAR//2*PRL/2*PASTOR	A:A	G:G	C:C	G:G	71.39	7.35	16.31	7.26			10.2956	44.5126
380	8243113	KAUZ//ALTAR 84/AOS/3/MILAN/KAUZ/4/SAUAL/5/SERI.1B//KAUZ/HEVO/3/AMAD*2/4/KIRITATI/6/BORL14/7/KACHU/SAUAL/4/ATTILA*2/PBW65//PIHA/3/ATTILA/2*PASTOR	G:G	C:C	T:T	G:G	60.43	5.7	19.84	5.14			9.4324	25.9073
381	8243135	SAUAL/3/KAUZ/PASTOR//PBW343/4/CIRO16/5/COPIO/6/COPIO	A:A	G:G	C:C	G:G	69.22	9.4	16.77	10.43			13.5799	62.1944
382	8243588	MUCUY//KFA/2*KACHU	A:A	G:G	C:C	G:G	64.09	6.94	16.73	6.86			10.8285	41.0042
383	8247751	SUP152/BLOUK #1//SUP152/BAJ #1	G:G	C:C	T:T	A:A	48.25	9.56	13.11	7.14			19.8135	54.4622
384	8243589	BAJ #1*2/HUIRIVIS #1//BORL14	G:G	C:C	T:T	G:G	50.07	9.12	12.87	6.71			18.2145	52.1368
385	8243716	TACUPETO F2001*2/KIRITATI//BLOUK #1/3/WBLL1*2/BRAMBLING*2//BAVIS	G:G	C:C	T:T	G:G	52.96	9.19	12.59	7.46			17.3527	59.2534
386	8243776	KENYA SUNBIRD/KACHU//BORL14	A:A	G:G	C:C	G:G	47.77	7.79	12.37	6.43			16.3073	51.9806
387	8243843	CHEWINK #1/FRNCLN/3/SWSR22T.B./2*BLOUK #1//WBLL1*2/KURUKU	G:G	C:C	T:T	G:G	49.69	7.98	15.1	6.25			16.0596	41.3907
388	8243869	QUAIU/MUNAL//QUAIU #2/3/SUP152/BAJ #1	G:G	C:C	T:T	A:G	50.46	8.42	14.06	7.72			16.6865	54.9075
389	8243870	QUAIU/MUNAL//QUAIU #2/3/SUP152/BAJ #1	G:G	C:C	T:T	G:G	52	7.86	14.72	6.51			15.1154	44.2255
390	8243997	MUTUS*2//TAM200/TURACO/3/BORL14	G:G	C:C	T:T	G:G	62.19	9.98	15.21	8.15			16.0476	53.5832
391	8243999	MUTUS*2//TAM200/TURACO/3/BORL14	G:G	C:C	T:T	G:G	49.69	8.81	13.92	7.61			17.7299	54.6695
392	8244046	MUTUS*2//ND643/2*WBLL1/3/BORL14	G:G	C:C	T:T	G:G	43.44	7.72	14.61	7.32			17.7716	50.1027
393	8244108	FRNCLN/NIINI #1//FRANCOLIN #1/3/BORL14	G:G	C:C	T:T	G:G	48.61	7.46	13.55	6.98			15.3466	51.5129
394	8244112	FRNCLN/NIINI #1//FRANCOLIN #1/3/BORL14	G:G	C:C	T:T	A:A	47.19	7.78	12.98	6.54			16.4865	50.3852
395	8244114	FRNCLN/NIINI #1//FRANCOLIN #1/3/BORL14	G:G	C:C	T:T	A:A	41.42	6.72	12.91	6.11			16.224	47.3277
396	8244163	QUAIU #1/BECARD/3/WBLL1*2/BRAMBLING*2//BAVIS	G:G	C:C	T:T	G:G	39.88	6.9	13.3	5.42			17.3019	40.7519
397	8244176	FRET2*2/KIRITATI//KIRITATI/2*TRCH/3/WBLL1*2/BRAMBLING/4/BORL14	G:G	C:C	T:T	G:G	39.49	5.92	11.77	6.22			14.9911	52.8462
398	8244272	MUNAL*2/CHONTE//KACHU/DANPHE	G:G	C:C	T:T	G:G	40.84	7.03	14.12	6.62			17.2135	46.8839
399	8244273	MUNAL*2/CHONTE/3/SWSR22T.B./2*BLOUK #1//WBLL1*2/KURUKU	G:G	C:C	T:T	G:G	48.06	6.73	11.88	7.14			14.0033	60.101
400	8244280	WAXWING*2/TUKURU//2*FRNCLN/3/BORL14	G:G	C:C	T:T	A:A	45.26	7.55	12.24	7.37			16.6814	60.2124
401	8244298	WHEAR/KUKUNA/3/C80.1/3*BATAVIA//2*WBLL1/4/PAURAQUE #1/5/WHEAR/KUKUNA/3/C80.1/3*BATAVIA//2*WBLL1/6/BORL14	G:G	C:C	T:T	G:G	42.3	6.59	11.31	5.97			15.5792	52.7851
402	8244472	PASTOR//HXL7573/2*BAU/3/WBLL1/4/SOKOLL/3/PASTOR//HXL7573/2*BAU/5/BORL14	G:G	C:C	T:T	G:G	43.92	6.99	12.29	6.06			15.9153	49.3084
403	8244496	PRL/2*PASTOR/3/WBLL1*2/SHAMA//KACHU/4/BORL14	G:G	C:C	T:T	G:G	50.46	6.67	14.82	6.68			13.2184	45.0742
404	8244500	PRL/2*PASTOR/3/WBLL1*2/SHAMA//KACHU/4/BORL14	G:G	C:C	T:T	G:G	46.13	7.04	14.84	6.25			15.2612	42.1159
405	8244530	MUNAL #1*2/4/HUW234+LR34/PRINIA//PBW343*2/KUKUNA/3/ROLF07/5/WBLL1*2/BRAMBLING*2//BAVIS	G:G	C:C	T:T	G:G	35.07	7.07	10.62	7.18			20.1597	67.6083
406	8244536	BECARD #1*2/KINGBIRD #1//BORL14	A:A	G:G	C:C	G:G	40.36	6.66	14.31	6.68			16.5015	46.6806
407	8244537	BECARD #1*2/KINGBIRD #1//BORL14	G:G	C:C	T:T	G:G	47	7.36	14.14	6.69			15.6596	47.3126
408	8244540	BECARD #1*2/KINGBIRD #1//BORL14	G:G	C:C	T:T	G:G	51.23	7.32	13.85	6.2			14.2885	44.7653
409	8244577	TUKURU//BAV92/RAYON/6/NG8201/KAUZ/4/SHA7//PRL/VEE#6/3/FASAN/5/MILAN/KAUZ/7/CIRO16/8/BORL14	A:A	G:G	C:C	G:G	43.05	7.23	14.46	5.91			16.7944	40.8714
410	8244580	TUKURU//BAV92/RAYON/6/NG8201/KAUZ/4/SHA7//PRL/VEE#6/3/FASAN/5/MILAN/KAUZ/7/CIRO16/8/BORL14	G:G	C:C	T:T	G:G	36.8	6.74	11.51	5.46			18.3152	47.437
411	8244585	KAUZ//ALTAR 84/AOS/3/MILAN/KAUZ/4/SAUAL/5/SERI.1B//KAUZ/HEVO/3/AMAD*2/4/KIRITATI/6/PRL/2*PASTOR//KACHU	G:G	C:C	T:T	.	43.34	7.02	12.93	5.6			16.1975	43.3101
412	8244588	KACHU/SAUAL/3/TACUPETO F2001/BRAMBLING//KIRITATI/4/COPIO	G:G	C:C	T:T	G:G	48.54	6.33	12.06	5.45			13.0408	45.1907
413	8244596	SAUAL/3/KAUZ/PASTOR//PBW343/4/CIRO16/5/COPIO	A:A	G:G	C:C	G:G	49.78	7.8	13.06	6.9			15.6689	52.8331
414	8244678	MUNAL #1*2//MUTUS*2/TECUE #1	G:G	C:C	T:T	G:G	41.96	6.87	13.34	5.36			16.3727	40.1799
415	8244786	BORL14*2/8/REH/HARE//2*BCN/3/CROC_1/AE.SQUARROSA (213)//PGO/4/HUITES/5/T.DICOCCON PI94624/AE.SQUARROSA (409)//BCN/6/REH/HARE//2*BCN/3/CROC_1/AE.SQUARROSA (213)//PGO/4/HUITES/7/MUTUS	A:A	G:G	C:C	G:G	54.79	7.31	12.89	7.27			13.3419	56.4003
416	8244788	BORL14*2/8/REH/HARE//2*BCN/3/CROC_1/AE.SQUARROSA (213)//PGO/4/HUITES/5/T.DICOCCON PI94624/AE.SQUARROSA (409)//BCN/6/REH/HARE//2*BCN/3/CROC_1/AE.SQUARROSA (213)//PGO/4/HUITES/7/MUTUS	A:A	G:G	C:C	G:G	39.78	6.91	12.24	6.49			17.3705	53.0229
417	8244789	BORL14*2/8/REH/HARE//2*BCN/3/CROC_1/AE.SQUARROSA (213)//PGO/4/HUITES/5/T.DICOCCON PI94624/AE.SQUARROSA (409)//BCN/6/REH/HARE//2*BCN/3/CROC_1/AE.SQUARROSA (213)//PGO/4/HUITES/7/MUTUS	G:G	G:G	C:C	G:G	38.99	6.73	11.05	6.09			17.2608	55.1131
418	8244791	BORL14*2/8/REH/HARE//2*BCN/3/CROC_1/AE.SQUARROSA (213)//PGO/4/HUITES/5/T.DICOCCON PI94624/AE.SQUARROSA (409)//BCN/6/REH/HARE//2*BCN/3/CROC_1/AE.SQUARROSA (213)//PGO/4/HUITES/7/MUTUS	G:G	C:C	T:T	.	40.56	7.19	11.93	6.84			17.7268	57.3345
419	8244794	BORL14*2/8/REH/HARE//2*BCN/3/CROC_1/AE.SQUARROSA (213)//PGO/4/HUITES/5/T.DICOCCON PI94624/AE.SQUARROSA (409)//BCN/6/REH/HARE//2*BCN/3/CROC_1/AE.SQUARROSA (213)//PGO/4/HUITES/7/MUTUS	A:A	G:G	C:C	G:G	40.74	6.96	12.23	6.34			17.0839	51.8397
420	8244800	BORL14*2/8/REH/HARE//2*BCN/3/CROC_1/AE.SQUARROSA (213)//PGO/4/HUITES/5/T.DICOCCON PI94624/AE.SQUARROSA (409)//BCN/6/REH/HARE//2*BCN/3/CROC_1/AE.SQUARROSA (213)//PGO/4/HUITES/7/MUTUS	G:G	C:C	T:T	G:G	36.13	6.59	11.69	6.29			18.2397	53.8067
421	8244802	BORL14*2/8/REH/HARE//2*BCN/3/CROC_1/AE.SQUARROSA (213)//PGO/4/HUITES/5/T.DICOCCON PI94624/AE.SQUARROSA (409)//BCN/6/REH/HARE//2*BCN/3/CROC_1/AE.SQUARROSA (213)//PGO/4/HUITES/7/MUTUS	G:G	C:C	T:T	G:G	31.9	5.9	9.48	6.35			18.4953	66.9831
422	8244828	BORL14*2/3/SWSR22T.B./2*BLOUK #1//WBLL1*2/KURUKU	G:G	C:C	T:T	G:G	46.51	6.8	11.44	6.12			14.6205	53.4965
423	8244834	BORL14*2/3/SWSR22T.B./2*BLOUK #1//WBLL1*2/KURUKU	G:G	C:C	T:T	G:G	36.32	7.37	9.59	6.59			20.2919	68.7174
424	8244844	BORL14*2/4/FRET2*2/SHAMA//KIRITATI/2*TRCH/3/BAJ #1	G:G	C:C	T:T	G:G	40.94	6.29	10.79	5.91			15.3639	54.7729
425	8244899	SUP152/BAJ #1*2/3/SWSR22T.B./2*BLOUK #1//WBLL1*2/KURUKU	G:G	C:C	T:T	A:A	46.9	7.96	13.71	6.78			16.9723	49.453
426	8245012	KACHU/DANPHE*2//BORL14	G:G	C:C	T:T	G:G	51.9	7.83	13.81	7.04			15.0867	50.9776
427	8245029	KACHU/DANPHE*2//KFA/2*KACHU	G:G	C:C	T:T	G:G	50.94	7.7	14.71	6.98			15.1158	47.4507
428	8245060	KACHU/DANPHE*2//KENYA SUNBIRD/KACHU	G:G	C:C	T:T	G:G	50.65	7.22	14.45	7.8			14.2547	53.9792
429	8245062	KACHU/DANPHE*2//KENYA SUNBIRD/KACHU	G:G	C:C	T:T	G:G	50.56	8.03	14.51	7.32			15.8821	50.448
430	8245065	KACHU/DANPHE*2//KENYA SUNBIRD/KACHU	G:G	C:C	T:T	G:G	43.82	7.48	13.73	7.25			17.0698	52.8041
431	8245066	KACHU/DANPHE*2//KENYA SUNBIRD/KACHU	G:G	C:C	T:T	G:G	51.23	8.32	14.14	7.22			16.2405	51.0608
432	8245113	KACHU//KIRITATI/2*TRCH*2/3/KFA/2*KACHU	G:G	C:C	T:T	G:G	53.92	8.36	12.75	6.9			15.5045	54.1176
433	8245183	ND643/2*WBLL1/4/WHEAR/KUKUNA/3/C80.1/3*BATAVIA//2*WBLL1/5/2*FRET2/TUKURU//FRET2/3/MUNAL #1	G:G	C:C	T:T	G:G	47.96	9.39	13.44	6.96			19.5788	51.7857
434	8245208	SUP152/KENYA SUNBIRD/3/KACHU #1/KIRITATI//KACHU/4/FRET2*2/SHAMA//2*FRNCLN	G:G	C:C	T:T	G:G	39.31	7.22	13.85	6.99			18.3668	50.4693
435	8245226	SUP152/KENYA SUNBIRD//BORL14/3/BECARD/FRNCLN	G:G	C:C	T:T	G:G	39.4	6.78	12.43	6.62			17.2081	53.2582
436	8245363	BAJ #1/KISKADEE #1/3/ATTILA*2/PBW65*2//MURGA/4/SUP152/BAJ #1	G:G	C:C	T:T	G:G	37.09	6.81	11.3	5.89			18.3607	52.1239
437	8245369	BAJ #1/KISKADEE #1//ONIX/KBIRD/3/BAJ #1/KISKADEE #1	G:G	G:G	C:C	G:G	48.35	8.39	12.96	6.3			17.3526	48.6111
438	8247763	BAJ #1/KISKADEE #1/7/SERI.1B*2/3/KAUZ*2/BOW//KAUZ/5/CNO79//PF70354/MUS/3/PASTOR/4/BAV92/6/ND643/2*WBLL1/8/BAJ #1/KISKADEE #1	G:G	C:C	T:T	G:G	45.84	8.26	12.49	7.48			18.0192	59.8879
439	8245412	BECARD/DANPHE/3/FRNCLN*2//TAM200/TUI/4/BECARD*2/DANPHE #1	G:G	C:C	T:T	G:G	38.73	7.08	10.75	5.89			18.2804	54.7907
440	8245477	CHEWINK #1/MUTUS//BORL14/3/CHEWINK #1/MUTUS	G:G	C:G	T:T	G:G	40.65	7.96	11.4	6.42			19.5818	56.3158
441	8245608	MUTUS*2/CHONTE*2//SUP152/BAJ #1	G:G	C:C	T:T	G:G	42.77	7.03	11.25	6			16.4368	53.3333
442	8245617	MUTUS*2/CHONTE/3/MUTUS//ND643/2*WBLL1/4/SUP152/2*DANPHE #1	G:G	C:C	T:T	G:G	47.38	7.07	12.38	6.36			14.9219	51.3732
443	8245841	MUTUS*2//TAM200/TURACO/3/ATTILA*2/PBW65*2//MURGA/4/MUNAL*2/WESTONIA	G:G	C:C	T:T	G:G	62.48	8	16.25	7.52			12.8041	46.2769
444	8245982	FRNCLN/3/ND643//2*PRL/2*PASTOR/4/FRANCOLIN #1*2/5/SUP152/KENYA SUNBIRD	G:G	C:C	T:T	G:G	40.26	5.61	9.53	5.56			13.9344	58.3421
445	8246031	WBLL1*2/BRAMBLING*2//BAVIS*2/3/KACHU	G:G	C:C	T:T	G:G	52.96	6.88	12.43	6.03			12.9909	48.5117
446	8246060	WBLL1*2/BRAMBLING*2//BAVIS*2/3/BORL14	G:G	C:C	T:T	G:G	35.93	6.22	10.32	5.47			17.3114	53.0039
447	8246153	SWSR22T.B./2*BLOUK #1//WBLL1*2/KURUKU*2/3/NAVJ07	G:G	C:C	T:T	G:G	47.09	8.34	12.37	6.42			17.7108	51.8998
448	8246163	SWSR22T.B./2*BLOUK #1//WBLL1*2/KURUKU/3/BORL14/4/SWSR22T.B./2*BLOUK #1//WBLL1*2/KURUKU	G:A	C:C	T:T	G:G	50.75	7.9	13.04	6.4			15.5665	49.0798
449	8246168	SWSR22T.B./2*BLOUK #1//WBLL1*2/KURUKU/3/BORL14/4/SWSR22T.B./2*BLOUK #1//WBLL1*2/KURUKU	G:G	C:C	T:T	G:G	46.23	7.93	14.64	5.99			17.1534	40.9153
450	8246169	SWSR22T.B./2*BLOUK #1//WBLL1*2/KURUKU/3/BORL14/4/SWSR22T.B./2*BLOUK #1//WBLL1*2/KURUKU	G:G	C:C	T:T	G:G	46.81	7.03	14.25	6.17			15.0182	43.2982
451	8246171	SWSR22T.B./2*BLOUK #1//WBLL1*2/KURUKU/3/BORL14/4/SWSR22T.B./2*BLOUK #1//WBLL1*2/KURUKU	G:G	C:C	T:T	G:G	50.94	8.27	12.76	6.18			16.2348	48.4326
452	8246179	SWSR22T.B./2*BLOUK #1//WBLL1*2/KURUKU/3/KACHU #1/KIRITATI//KACHU/4/SWSR22T.B./2*BLOUK #1//WBLL1*2/KURUKU	G:G	C:C	T:T	G:G	44.4	7.51	12.27	6.19			16.9144	50.4482
453	8246187	SWSR22T.B./2*BLOUK #1//WBLL1*2/KURUKU/3/MUNAL*2/WESTONIA/4/SWSR22T.B./2*BLOUK #1//WBLL1*2/KURUKU	G:G	C:C	T:T	G:G	49.69	7.13	14.57	6.48			14.349	44.4749
454	8246228	BAVIS #1//ND643/2*WBLL1*2/3/BORL14	G:G	C:C	T:T	G:G	41.23	6.93	12.92	5.25			16.8081	40.6347
455	8246233	BAVIS #1//ND643/2*WBLL1*2/3/BORL14	G:G	C:C	T:T	G:G	46.03	7.15	13.43	6.18			15.5333	46.0164
456	8246337	MP4010/MUNAL #1/8/CROSBILL #1/DANPHE/7/CNDO/R143//ENTE/MEXI_2/3/AEGILOPS SQUARROSA (TAUS)/4/WEAVER/5/2*KAUZ/6/PRL/2*PASTOR/9/QUAIU #1*2/MUNAL #1	G:G	C:C	T:T	A:A	45.36	9.1	12.7	6.61			20.0617	52.0472
457	8246418	CROSBILL #1/DANPHE/7/CNDO/R143//ENTE/MEXI_2/3/AEGILOPS SQUARROSA (TAUS)/4/WEAVER/5/2*KAUZ/6/PRL/2*PASTOR*2/8/BORL14	G:G	C:C	T:T	G:G	52.76	8.77	13.48	6.33			16.6224	46.9585
458	8246436	ELVIRA/5/CNDO/R143//ENTE/MEXI75/3/AE.SQ/4/2*OCI/6/VEE/PJN//KAUZ/3/PASTOR/7/KIRITATI/4/2*SERI.1B*2/3/KAUZ*2/BOW//KAUZ/8/ELVIRA/5/CNDO/R143//ENTE/MEXI75/3/AE.SQ/4/2*OCI/6/VEE/PJN//KAUZ/3/PASTOR*2/9/BORL14	G:G	C:C	T:T	G:G	44.5	7.87	13.51	6.38			17.6854	47.2243
459	8246456	ELVIRA/5/CNDO/R143//ENTE/MEXI75/3/AE.SQ/4/2*OCI/6/VEE/PJN//KAUZ/3/PASTOR/7/KIRITATI/4/2*SERI.1B*2/3/KAUZ*2/BOW//KAUZ/8/ELVIRA/5/CNDO/R143//ENTE/MEXI75/3/AE.SQ/4/2*OCI/6/VEE/PJN//KAUZ/3/PASTOR*2/9/BORL14	G:G	C:C	T:T	G:G	38.72	8.49	14.24	6.34			21.9267	44.5225
460	8246525	KENYA SUNBIRD/2*KACHU*2//SUP152/BAJ #1	A:A	G:G	C:C	A:A	39.01	8.35	11.52	7.37			21.4048	63.9757
461	8246565	KENYA SUNBIRD/2*KACHU*2/3/WBLL1*2/BRAMBLING*2//BAVIS	G:G	C:C	T:T	G:G	39.02	7.14	11.66	6.27			18.2983	53.7736
462	8246590	PFAU/MILAN/5/CHEN/AEGILOPS SQUARROSA (TAUS)//BCN/3/VEE#7/BOW/4/PASTOR/6/2*BAVIS #1/7/2*BORL14	G:G	C:C	T:T	G:G	37.95	6.35	12.27	6.84			16.7325	55.7457
463	8246819	BAVIS/4/MILAN/KAUZ//DHARWAR DRY/3/BAV92/5/2*BORL14	G:G	C:C	T:T	G:G	46.98	6.42	12.27	5.54			13.6654	45.1508
464	8246826	BAVIS/NAVJ07*2//BORL14	G:G	C:C	T:T	A:A	37.38	7.65	12.81	7.38			20.4655	57.6112
465	8246851	BETTY/3/CHEN/AE.SQ//2*OPATA/4/BAVIS/5/2*KACHU #1/KIRITATI//KACHU	G:G	C:C	T:T	G:G	34.21	6.89	9.93	6.15			20.1403	61.9335
466	8246856	JUP/ZP//COC/3/PVN/4/TNMU/5/TNMU/6/SITE/7/TNMU/8/NAVJ07/9/2*BORL14	G:G	C:C	T:T	G:G	36.71	7.15	12.49	6.7			19.477	53.6429
467	8246865	JUP/ZP//COC/3/PVN/4/TNMU/5/TNMU/6/SITE/7/TNMU/8/NAVJ07/9/2*BORL14	G:G	C:C	T:T	G:G	38.05	6.67	10.07	5.97			17.5296	59.285
468	8246906	BAVIS/3/ATTILA/BAV92//PASTOR/5/CROC_1/AE.SQUARROSA (205)//BORL95/3/PRL/SARA//TSI/VEE#5/4/FRET2*2/6/MUTUS//WBLL1*2/BRAMBLING/3/WBLL1*2/BRAMBLING	G:G	C:C	T:T	G:G	39.21	7.62	12.06	6.85			19.4338	56.7993
469	8246930	BAVIS/3/ATTILA/BAV92//PASTOR/5/CROC_1/AE.SQUARROSA (205)//BORL95/3/PRL/SARA//TSI/VEE#5/4/FRET2*2/6/SWSR22T.B./2*BLOUK #1//WBLL1*2/KURUKU	G:G	C:C	T:T	A:A	65.17	9.45	17.45	8.96			14.5005	51.3467
470	8247000	ATTILA/3/URES/PRL//BAV92/4/WBLL1/5/CROC_1/AE.SQUARROSA (205)//BORL95/3/PRL/SARA//TSI/VEE#5/4/FRET2/6/2*BORL14	G:G	C:C	T:T	G:G	62.21	7.47	14.79	6.49			12.0077	43.881
471	8247009	ATTILA/3/URES/PRL//BAV92/4/WBLL1/5/CROC_1/AE.SQUARROSA (205)//BORL95/3/PRL/SARA//TSI/VEE#5/4/FRET2/6/2*BORL14	G:G	C:C	T:T	.
472	8247025	VEE/MJI//2*TUI/3/PASTOR/4/BERKUT/5/BAVIS/6/2*BORL14	G:G	C:C	T:T	G:G	58.83	8.37	15.05	6.9			14.2274	45.8472
473	8247027	VEE/MJI//2*TUI/3/PASTOR/4/BERKUT/5/BAVIS/6/2*BORL14	G:G	C:C	T:T	G:G	55.56	7.74	13.52	6.13			13.9309	45.3402
474	8247079	SOKOLL/WBLL1//NAVJ07*2/3/BORL14	G:G	C:C	T:T	G:G	53.54	7.85	15.3	7.36			14.6619	48.1046
475	8247199	SOKOLL/3/PASTOR//HXL7573/2*BAU/4/WBLL4//OAX93.24.35/WBLL1/5/2*BORL14	G:G	C:C	T:T	G:G	47.87	8.44	14.58	6.41			17.6311	43.9643
476	8247200	SOKOLL/3/PASTOR//HXL7573/2*BAU/4/WBLL4//OAX93.24.35/WBLL1/5/2*BORL14	G:G	C:C	T:T	G:G	54.31	8.46	14.26	6.66			15.5772	46.7041
477	8247226	SOKOLL/3/PASTOR//HXL7573/2*BAU/4/SOKOLL/WBLL1/5/2*BORL14	G:G	C:C	T:T	G:G	54.69	7.96	13.56	6.39			14.5548	47.1239
478	8247285	TUKURU//BAV92/RAYON/3/ND643/2*WBLL1*2/4/SWSR22T.B./2*BLOUK #1//WBLL1*2/KURUKU	A:A	C:C	T:T	G:G	52.29	8.13	13.08	6.35			15.5479	48.5474
479	8247286	TUKURU//BAV92/RAYON/3/ND643/2*WBLL1*2/4/SWSR22T.B./2*BLOUK #1//WBLL1*2/KURUKU	G:G	C:C	T:T	G:G	53.06	8.43	13.45	7.13			15.8877	53.0112
480	8247378	BABAX/LR42//BABAX*2/3/SHAMA/4/TACUPETO F2001*2/BRAMBLING/5/2*BORL14	G:G	C:C	T:T	G:G	44.5	8	12.72	6.26			17.9775	49.2138
481	8247390	BABAX/LR42//BABAX*2/3/SHAMA/4/TACUPETO F2001*2/BRAMBLING/5/2*MUTUS//ND643/2*WBLL1	G:G	C:C	T:T	G:G	53.25	8.72					16.3756
482	8247395	BABAX/LR42//BABAX*2/3/SHAMA/4/TACUPETO F2001*2/BRAMBLING/5/2*MUTUS//ND643/2*WBLL1	G:G	C:C	T:T	G:G	56.94	7.94	14.23	7.81			13.9445	54.884
483	8247714	SIRVAN/4/PBW343*2/KUKUNA//SRTU/3/PBW343*2/KHVAKI/5/PBW343*2/KUKUNA//PARUS/3/PBW343*2/KUKUNA	G:G	C:C	T:T	G:G	52.95	7.69	12.59	6.3			14.5231	50.0397
484	8248398	MUNAL//WBLL1*2/BRAMBLING/3/KACHU/DANPHE	G:G	C:C	T:T	G:G	59.85	6.88	12.94	6.21			11.4954	47.9907
485	8248416	ONIX/KBIRD/3/SWSR22T.B./2*BLOUK #1//WBLL1*2/KURUKU	A:A	G:G	C:C	G:G	60.77	7.87	15.7	7.74			12.9505	49.2994
486	8248418	ONIX/KBIRD/3/SWSR22T.B./2*BLOUK #1//WBLL1*2/KURUKU	A:A	G:G	C:C	G:G	60.03	7.49	15.84	7.48			12.4771	47.2222
487	8248427	PANDORA//WBLL1*2/BRAMBLING/3/WBLL1*2/BRAMBLING/4/KFA/2*KACHU	G:G	C:C	T:T	G:G	59.89	7.62	12.71	6.44			12.7233	50.6688
488	8248448	BLOUK #1//FRET2*2/SHAMA/5/ND643/2*WBLL1/4/WHEAR/KUKUNA/3/C80.1/3*BATAVIA//2*WBLL1	G:G	G:G	C:C	G:G	57.38	7.19	13.67	7.73			12.5305	56.5472
489	8248451	TACUPETO F2001*2/KIRITATI//BLOUK #1/3/KFA/2*KACHU	A:A	G:G	C:C	G:G	57.46	7.75	15.21	7.89			13.4876	51.8738
490	8248500	FRNCLN/3/KIRITATI//HUW234+LR34/PRINIA/4/FRANCOLIN #1/5/KACHU*2/3/ND643//2*PRL/2*PASTOR	G:G	C:C	T:T	G:G	54.29	7.92	13.7	5.86			14.5883	42.7737
491	8248509	MUTUS//ND643/2*WBLL1/3/SWSR22T.B./2*BLOUK #1//WBLL1*2/KURUKU	G:G	C:C	T:T	G:G	60.32	8.45					14.0086
492	8248522	CHIBIA//PRLII/CM65531/3/FISCAL*2/4/NIINI #1/5/BORL14	A:A	C:C	T:T	G:G	53.08	7.34	10.93	6.2			13.8282	56.7246
493	8248545	VENDA/3/MUTUS//ND643/2*WBLL1	G:G	C:C	T:T	G:G	60.59	7.59	12.76	6.41			12.5268	50.2351
494	8248558	WHEAR/SOKOLL//ND643/2*WBLL1/3/BORL14	G:G	C:C	T:T	G:G	55.54	8.11	12.06	6.06			14.6021	50.2488
495	8248581	BABAX/LR42//BABAX/3/ER2000/4/KFA/2*KACHU	A:A	G:G	C:C	G:G	50.23	7.91	14.37	7.27			15.7476	50.5915
496	8248610	WBLL1/KUKUNA//TACUPETO F2001/4/WHEAR/KUKUNA/3/C80.1/3*BATAVIA//2*WBLL1/5/2*ONIX/KBIRD	A:A	G:G	C:C	G:G	48.66	9.19	13.72	7.1			18.8861	51.7493
497	8248622	WBLL1*2/BRAMBLING//CHYAK*2/3/BLOUK #1//WBLL1*2/BRAMBLING	G:G	C:C	T:T	G:G	47	7.95	11.58	6.33			16.9149	54.6632
498	8248709	REH/HARE//2*BCN/3/CROC_1/AE.SQUARROSA (213)//PGO/4/HUITES/5/T.DICOCCON PI94624/AE.SQUARROSA (409)//BCN/6/REH/HARE//2*BCN/3/CROC_1/AE.SQUARROSA (213)//PGO/4/HUITES/7/MUTUS*2/8/SUP152*2/TECUE #1	?	C:C	T:T	A:A	54.55	9.65	10.6	8.51			17.6902	80.283
499	8248712	WBLL4/KUKUNA//WBLL1/3/WBLL1*2/BRAMBLING/4/2*BECARD/FRNCLN	G:G	C:C	T:T	G:G	49.38	7.6	10.12	5.91			15.3908	58.3992
500	8248714	VORB/FISCAL//KACHU/3/WBLL1*2/BRAMBLING*2/4/KSW/SAUAL//SAUAL	G:G	C:C	T:T	G:G	48.33	8.32	11.39	6.08			17.215	53.3802
501	8248716	VORB/FISCAL//KACHU/3/WBLL1*2/BRAMBLING*2/4/KACHU/KINDE	A:A	G:G	C:C	G:G	50.63	8.45	11.62	6.49			16.6897	55.852
502	8247774	MUNAL #1//ONIX/KBIRD	G:G	C:C	T:T	A:A	42.51	7.45	10.2	6.25			17.5253	61.2745
503	8247803	KACHU/DANPHE//KENYA SUNBIRD/KACHU	G:G	C:C	T:T	G:G	56.92	7.36	13.5	6.69			12.9304	49.5556
504	8247804	KACHU/DANPHE//KENYA SUNBIRD/KACHU	G:G	C:C	T:T	G:G	55.27	7.28					13.1717
505	8247812	KACHU/DANPHE//KENYA SUNBIRD/KACHU	?	C:G	T:T	G:G	56.78	8.25	11.65	6.31			14.5298	54.1631
506	8247853	BAVIS/3/ATTILA/BAV92//PASTOR/5/CROC_1/AE.SQUARROSA (205)//BORL95/3/PRL/SARA//TSI/VEE#5/4/FRET2/6/MUTUS//WBLL1*2/BRAMBLING/3/WBLL1*2/BRAMBLING	G:G	C:C	T:T	G:G	50.94	9.33	12.45	6.69			18.3157	53.7349
507	8247864	TUKURU//BAV92/RAYON/3/ND643/2*WBLL1/4/BORL14	G:G	C:C	T:T	G:G	49.58	8.12	10.32	7.57			16.3776	73.3527
508	8247865	TUKURU//BAV92/RAYON/3/ND643/2*WBLL1/4/BORL14	G:G	C:C	T:T	.	55.08	7.24	10.84	7.71			13.1445	71.1255
509	8247867	TUKURU//BAV92/RAYON/3/ND643/2*WBLL1/4/BORL14	G:G	C:C	T:T	.	54.93	8.01	14.11	7.69			14.5822	54.5004
510	8247868	TUKURU//BAV92/RAYON/3/ND643/2*WBLL1/4/BORL14	G:G	C:G	T:T	G:G	50.22	8.23	14.83	8.57			16.3879	57.7883
511	8247900	WHEAR/KUKUNA/3/C80.1/3*BATAVIA//2*WBLL1*2/4/NIINI #1/5/KFA/2*KACHU	G:G	G:G	C:C	G:G	51.62	9.15	13.33	8.73			17.7257	65.4914
512	8247922	VENDA/3/SWSR22T.B./2*BLOUK #1//WBLL1*2/KURUKU	G:G	C:C	T:T	G:G	51.69	8.35	13.93	6.73			16.154	48.313
513	8247927	VENDA/3/SWSR22T.B./2*BLOUK #1//WBLL1*2/KURUKU	G:G	C:C	T:T	.	46.12	6.86	10.89	5.9			14.8742	54.1781
514	8247942	BABAX/LR42//BABAX*2/3/SHAMA/4/WAXWING*2/KRONSTAD F2004/5/SWSR22T.B./2*BLOUK #1//WBLL1*2/KURUKU	G:G	C:C	T:T	G:G	51.95	8.37	10.79	8.15			16.1116	75.5329
515	8247955	BECARD//ND643/2*WBLL1/3/KACHU/DANPHE	G:G	C:C	T:T	G:G	53.81	7.5	12.44	6.82			13.9379	54.8232
516	8247970	KACHU*2/3/ND643//2*PRL/2*PASTOR/4/ATTILA*2/PBW65*2//MURGA	A:A	G:G	C:C	G:G	52.23	8.7	11.44	7.87			16.6571	68.7937
517	8247991	KACHU*2/3/ND643//2*PRL/2*PASTOR/4/KACHU/DANPHE	A:A	G:G	C:C	G:G	52.94	8.68	12.55	7.11			16.3959	56.6534
518	8248021	PFAU/MILAN/3/BABAX/LR42//BABAX/4/WHEAR/KUKUNA/3/C80.1/3*BATAVIA//2*WBLL1/5/KACHU/DANPHE	G:G	C:C	T:T	G:G	51.95	7.41	11.64	7.27			14.2637	62.457
519	8248022	PFAU/MILAN/3/BABAX/LR42//BABAX/4/WHEAR/KUKUNA/3/C80.1/3*BATAVIA//2*WBLL1/5/KACHU/DANPHE	G:G	C:C	T:T	A:G	44.99	6.57	11.37	5.77			14.6032	50.7476
520	8248026	KACHU*2/3/ND643//2*PRL/2*PASTOR/4/KACHU//KIRITATI/2*TRCH	G:G	C:C	T:T	G:G	50.93	8.38	12.51	7.34			16.454	58.6731
521	8248039	SAUAL/3/ACHTAR*3//KANZ/KS85-8-4/4/SAUAL*2/5/KACHU/DANPHE	G:G	C:C	T:T	.	51.73	6.36					12.2946
522	8248041	ALTAR 84/AE.SQUARROSA (221)//3*BORL95/3/URES/JUN//KAUZ/4/WBLL1/5/MUTUS*2/6/DANPHE #1/KENYA SUNBIRD//DANPHE	G:G	C:C	T:T	.	47.19	6.42	11.47	6.12			13.6046	53.3566
523	8248118	BECARD/3/PASTOR//MUNIA/ALTAR 84*2/4/KFA/2*KACHU	G:G	C:G	T:T	G:G	53.09	8.19	12.31	7.92			15.4266	64.3379
524	8248193	KACHU #1//WBLL1*2/KUKUNA/3/BRBT1*2/KIRITATI*2/4/KACHU/KIRITATI	A:A	G:G	C:C	G:G	51.47	8.06	11.88	7.83			15.6596	65.9091
525	8248205	KACHU #1//WBLL1*2/KUKUNA/3/BRBT1*2/KIRITATI*2/6/WHEAR/KUKUNA/3/C80.1/3*BATAVIA//2*WBLL1*2/5/KIRITATI/4/2*SERI.1B*2/3/KAUZ*2/BOW//KAUZ	G:G	G:G	C:C	G:G	59.48	7.6	14.01	6.8			12.7774	48.5368
526	8248214	KIRITATI//ATTILA*2/PASTOR/3/PVN/4/KIRITATI//2*ATTILA*2/PASTOR*2/5/KACHU/KIRITATI	?	C:C	T:T	.	61.41	7.64	15.17	6.83			12.441	45.0231
527	8248218	KIRITATI//ATTILA*2/PASTOR/3/PVN/4/KIRITATI//2*ATTILA*2/PASTOR*2/5/KACHU/KIRITATI	A:A	G:G	C:C	G:G	58.61	8.13	13.27	7.54			13.8714	56.8199
528	8248222	KIRITATI//ATTILA*2/PASTOR/3/PVN/4/KIRITATI//2*ATTILA*2/PASTOR*2/5/KACHU/KIRITATI	A:A	G:G	C:C	G:G	58.78	8.72	12.7	7.57			14.835	59.6063
529	8248225	KIRITATI//ATTILA*2/PASTOR/3/PVN/4/KIRITATI//2*ATTILA*2/PASTOR*2/5/KACHU/KIRITATI	A:A	G:G	C:C	G:G	59.25	8.73	12.43	8.38			14.7342	67.4175
530	8248289	CHIBIA//PRLII/CM65531/3/FISCAL*2/4/TAM200/TURACO/5/SUP152/BAJ #1/6/TUKURU//BAV92/RAYON/3/ND643/2*WBLL1	G:G	C:C	T:T	G:G	59.25	7.36	11.85	6.3			12.4219	53.1646
531	8248293	CHIBIA//PRLII/CM65531/3/FISCAL*2/4/TAM200/TURACO/5/SUP152/BAJ #1/6/TUKURU//BAV92/RAYON/3/ND643/2*WBLL1	G:G	C:C	T:T	G:G	59.15	7.84	12.63	6.58			13.2544	52.0982
532	8248295	CHIBIA//PRLII/CM65531/3/FISCAL*2/4/TAM200/TURACO/5/SUP152/BAJ #1/6/TUKURU//BAV92/RAYON/3/ND643/2*WBLL1	G:G	C:C	T:T	.	61.8	6.91	13.4	6.12			11.1812	45.6716
533	8248296	CHIBIA//PRLII/CM65531/3/FISCAL*2/4/TAM200/TURACO/5/SUP152/BAJ #1/6/TUKURU//BAV92/RAYON/3/ND643/2*WBLL1	G:G	C:C	T:T	G:G	61.11	6.88	14.12	6.16			11.2584	43.6261
534	8248306	MUTUS*2//ND643/2*WBLL1/3/2*SWSR22T.B./KACHU//2*KACHU	A:A	C:C	T:T	.	59.43	7.77	16.02	8.72			13.0742	54.432
535	8248316	WBLL1*2/BRAMBLING//TAM200/TUI/3/VILLA JUAREZ F2009/4/2*BORL14	G:G	C:C	T:T	.	53.22	7.13	13.32	6.18			13.3972	46.3964
536	8248328	BABAX/LR42//BABAX*2/3/SHAMA/4/WAXWING*2/KRONSTAD F2004*2/5/SWSR22T.B.//TACUPETO F2001*2/BRAMBLING/3/2*TACUPETO F2001*2/BRAMBLING	G:G	C:C	T:T	G:G	53.19	7.02	13.28	6.11			13.198	46.009
537	8248334	KACHU*2/3/ND643//2*PRL/2*PASTOR/4/2*TAITA	A:A	G:G	C:C	G:G	56.23	7.26	13.43	7.44			12.9113	55.3984
538	8248361	BABAX/LR42//BABAX/3/ER2000/4/2*ONIX/KBIRD	A:A	G:G	C:C	G:G	57.24	8.36	14.68	9.08			14.6052	61.8529
539	8248364	T 2003 (CRE7)/5/2*SITE/MO//PASTOR/3/TILHI/4/WAXWING/KIRITATI	G:G	G:G	C:C	G:G	56.31	8.21	12.55	8.4			14.58	66.9323
540	8249163	TACUPETO F2001*2/KIRITATI//BLOUK #1/3/WBLL1*2/BRAMBLING*2//BAVIS	G:G	C:C	T:T	.	52.03	6.5	11.32	5.01			12.4928	44.258
541	8249204	BABAX/LR42//BABAX*2/3/SHAMA/5/PRL/2*PASTOR/4/CHOIX/STAR/3/HE1/3*CNO79//2*SERI/6/BONSU	G:G	C:C	T:T	G:G	53.66	7.79	12.32	6			14.5173	48.7013
542	8249228	KACHU*2/3/ND643//2*PRL/2*PASTOR/4/KACHU/3/WHEAR//2*PRL/2*PASTOR	A:A	G:G	C:C	.	59.42	10.55	14.29	7.96			17.755	55.7033
543	8249240	NGL/4/PFAU/MILAN/3/BABAX/LR42//BABAX/5/KFA/2*KACHU	A:A	G:G	C:C	G:G	57.74	10.05	13.46	8.21			17.4056	60.9955
544	8249245	BABAX/LR42//BABAX/3/ER2000/4/BAVIS/5/SWSR22T.B./2*BLOUK #1//WBLL1*2/KURUKU	G:G	C:C	T:T	G:G	51.58	7.16	13.64	5.92			13.8813	43.4018
545	8249250	BORL14*2//ONIX/KBIRD	G:G	C:C	T:T	G:G	57.85	7.59	13.83	6.87			13.1201	49.6746
546	8249606	BORL14*2//ONIX/KBIRD	G:G	C:C	T:T	.	50.55	7.22	11.36	6.48			14.2829	57.0423
547	8249265	SUP152/BAJ #1*2//ONIX/KBIRD	G:G	C:C	T:T	G:G	48.59	7.11	11.74	6.74			14.6326	57.4106
548	8249266	SUP152/BAJ #1*2//ONIX/KBIRD	G:G	C:C	T:T	G:G	51.97	7.31	10.81	6.5			14.0658	60.1295
549	8249267	SUP152/BAJ #1*2//ONIX/KBIRD	G:G	C:C	T:T	G:G	48.89	7.22	11.11	6.22			14.7678	55.9856
550	8249302	BAJ #1/3/KIRITATI//HUW234+LR34/PRINIA/4/KIRITATI//HUW234+LR34/PRINIA/5/BECARD//ND643/2*WBLL1/6/BAJ #1*2/TINKIO #1	G:G	C:C	T:T	.	53.16	7.52	12.7	7.23			14.146	56.9291
551	8249308	FRET2*2/SHAMA//KIRITATI/2*TRCH/3/BAJ #1*2/4/ONIX/KBIRD	G:G	C:C	T:T	.	60.34	8.11	13.81	6.64			13.4405	48.0811
552	8249315	BAVIS/3/ATTILA/BAV92//PASTOR/5/CROC_1/AE.SQUARROSA (205)//BORL95/3/PRL/SARA//TSI/VEE#5/4/FRET2*2/6/PFAU/WEAVER*2//TUKURU/3/BLOUK #1/4/QUAIU	G:G	C:C	T:T	A:G	58	7.51	12.71	6.74			12.9483	53.0291
553	8249371	TACUPETO F2001*2/BRAMBLING/3/KIRITATI//PBW65/2*SERI.1B/4/ND643/2*WBLL1/5/2*KACHU/DANPHE	G:G	C:C	T:T	G:G	56.02	6.9	12.48	6.37			12.317	51.0417
554	8249375	CHIBIA//PRLII/CM65531/3/FISCAL*2/4/TAM200/TURACO/5/KACHU//KIRITATI/2*TRCH/6/CHIBIA//PRLII/CM65531/3/FISCAL/4/2*CHONTE	G:G	C:C	T:T	G:G	55.53	6.58	13.06	5.72			11.8495	43.7979
555	8249403	BABAX/LR42//BABAX*2/3/SHAMA/5/PRL/2*PASTOR/4/CHOIX/STAR/3/HE1/3*CNO79//2*SERI/6/2*BORL14	G:G	C:C	T:T	G:G	59.65	7.51	12.95	6.56			12.5901	50.6564
556	8249424	BABAX/LR42//BABAX*2/3/SHAMA/4/TACUPETO F2001*2/BRAMBLING/5/2*BORL14	G:G	C:C	T:T	G:G	57.72	7.31	12.7	6.58			12.6646	51.811
557	8249429	BABAX/LR42//BABAX*2/3/SHAMA/4/TACUPETO F2001*2/BRAMBLING/7/ND643/2*WBLL1/5/PRL/2*PASTOR/4/CHOIX/STAR/3/HE1/3*CNO79//2*SERI/6/PRL/2*PASTOR/4/CHOIX/STAR/3/HE1/3*CNO79//2*SERI/8/ND643/2*WBLL1//VILLA JUAREZ F2009	G:G	C:C	T:T	G:G	60.88	7.67	13	6.49			12.5986	49.9231
558	8249431	BABAX/LR42//BABAX*2/3/SHAMA/4/TACUPETO F2001*2/BRAMBLING/7/ND643/2*WBLL1/5/PRL/2*PASTOR/4/CHOIX/STAR/3/HE1/3*CNO79//2*SERI/6/PRL/2*PASTOR/4/CHOIX/STAR/3/HE1/3*CNO79//2*SERI/8/ND643/2*WBLL1//VILLA JUAREZ F2009	G:G	C:C	T:T	.	62.19	7.19	13.61	6.79			11.5613	49.8898
559	8249440	PFAU/WEAVER*2//TRANSFER#12,P88.272.2/3/WHEAR//2*PRL/2*PASTOR/4/2*MUTUS*2/HARIL #1	G:G	C:C	T:T	.	56.3	8.73	12.37	7.91			15.5062	63.945
560	8249441	PFAU/WEAVER*2//TRANSFER#12,P88.272.2/3/WHEAR//2*PRL/2*PASTOR/4/2*MUTUS*2/HARIL #1	G:G	C:C	T:T	G:G	51.89	8.5	11.09	7.41			16.3808	66.817
561	8249448	PFAU/WEAVER*2//TRANSFER#12,P88.272.2/3/WHEAR//2*PRL/2*PASTOR/4/SWSR22T.B./2*BLOUK #1//WBLL1*2/KURUKU/5/SWSR22T.B./2*BLOUK #1//WBLL1*2/KURUKU	G:G	C:G	T:T	G:G	56.43	8.8	11.99	6.94			15.5945	57.8816
562	8249454	PFAU/WEAVER*2//TRANSFER#12,P88.272.2/3/WHEAR//2*PRL/2*PASTOR/4/2*KENYA SUNBIRD/KACHU	G:G	C:C	T:T	G:G	53.25	8.5	11.9	6.11			15.9624	51.3445
563	8249470	BECARD//ND643/2*WBLL1*2/3/BORL14	G:G	C:C	T:T	.	47.85	6.29	10.35	5.41			13.1452	52.2705
564	8249472	BECARD//ND643/2*WBLL1*2/3/BORL14	G:G	C:C	T:T	G:G	46.79	6.3	10.01	6.9			13.4644	68.9311
565	8249478	BECARD//ND643/2*WBLL1*2/3/BORL14	G:G	C:C	T:T	G:G	56.22	7.91	11.81	7.15			14.0697	60.5419
566	8249486	BECARD//ND643/2*WBLL1*2/3/BORL14	G:G	C:C	T:T	G:G	52.94	6.98	10.51	6.4			13.1847	60.8944
567	8249521	KACHU*2/3/ND643//2*PRL/2*PASTOR/4/2*ONIX/KBIRD	A:A	G:G	C:C	G:G	56.27	7.54	12.81	7.48			13.3997	58.3919
568	8249528	KACHU*2/3/ND643//2*PRL/2*PASTOR/4/2*SUP152/KENYA SUNBIRD	A:A	G:G	C:C	G:G	57.94	7.49	14.13	6.93			12.9272	49.0446
569	8249567	ND643/2*WBLL1/4/CHIBIA//PRLII/CM65531/3/MISR 2/5/BECARD*2/6/WBLL1*2/BRAMBLING*2//BAVIS	G:G	C:C	T:T	.	55.22	6.34	12.81	6.49			11.4813	50.6635
570	8249583	BAVIS/VORB/5/CROC_1/AE.SQUARROSA (205)//BORL95/3/PRL/SARA//TSI/VEE#5/4/FRET2/6/BABAX/LR42//BABAX*2/3/SHAMA/4/WAXWING*2/KRONSTAD F2004/7/BABAX/LR42//BABAX/3/ER2000/4/2*MUNAL	G:G	C:C	T:T	G:G	59.41	7.73	14.56	7.07			13.0113	48.5577
571	8249589	PFAU/MILAN/3/BABAX/LR42//BABAX/4/WHEAR/KUKUNA/3/C80.1/3*BATAVIA//2*WBLL1/5/2*BORL14	G:G	C:C	T:T	G:G	57.1	7.36	15.03	7.14			12.8897	47.505
572	8249596	PFAU/MILAN/3/BABAX/LR42//BABAX/4/WHEAR/KUKUNA/3/C80.1/3*BATAVIA//2*WBLL1/5/2*ONIX/KBIRD	A:A	G:G	C:C	G:G	55.57	9.85	12.14	8.14			17.7254	67.0511
573	8248885	BRBT1*2/KIRITATI*2/6/YAR/AE.SQUARROSA (783)/4/GOV/AZ//MUS/3/SARA/5/MYNA/VUL//JUN/7/KFA/2*KACHU	A:A	G:G	C:C	G:G	60.46	9.32	15.88	8.66			15.4152	54.534
574	8248902	BABAX/LR42//BABAX/3/ER2000/11/CROC_1/AE.SQUARROSA (213)//PGO/10/ATTILA*2/9/KT/BAGE//FN/U/3/BZA/4/TRM/5/ALDAN/6/SERI/7/VEE#10/8/OPATA/12/BAVIS/13/KACHU/3/WHEAR//2*PRL/2*PASTOR	A:A	G:G	C:C	G:G	59.67	9.63	17.14	9.53			16.1388	55.6009
575	8248915	PFAU/MILAN/3/BABAX/LR42//BABAX*2/4/NIINI #1/5/DANPHE/3/ROLF07/YANAC//TACUPETO F2001/BRAMBLING	G:G	C:G	T:T	G:G	55.94	8.9	14.28	8.69			15.9099	60.8543
576	8248942	KENYA TAI//KACHU/KIRITATI	G:G	C:C	T:T	?	60.48	8.1	15.66	7.56			13.3929	48.2759
577	8249011	ATTILA/3*BCN//BAV92/3/PASTOR/4/TACUPETO F2001*2/BRAMBLING/5/PAURAQ*2/6/KFA/2*KACHU	G:G	C:G	T:T	A:A	54.31	8.3	11.87	8.74			15.2826	73.631
578	8249013	TACUPETO F2001*2/KIRITATI//BLOUK #1/3/KFA/2*KACHU/4/BORL14	G:G	C:C	T:T	G:G	55.06	9.33	12.32	8.11			16.9452	65.8279
579	8249021	BABAX/LR42//BABAX*2/3/SHAMA/5/PRL/2*PASTOR/4/CHOIX/STAR/3/HE1/3*CNO79//2*SERI*2/6/SWSR22T.B./2*BLOUK #1//WBLL1*2/KURUKU	A:A	G:G	C:C	G:G	52.65	7.76	12.5	6.3			14.7388	50.4
580	8249037	KACHU*2/3/ND643//2*PRL/2*PASTOR*2/4/KFA/2*KACHU	A:A	G:G	C:C	G:G	53.66	7.04	11.41	7.02			13.1196	61.525
581	8249041	KACHU*2/3/ND643//2*PRL/2*PASTOR*2/4/KFA/2*KACHU	A:A	G:G	C:C	G:G	52.68	8.48	12.2	7.46			16.0972	61.1475
582	8249059	BABAX/LR42//BABAX*2/3/PAVON 7S3, +LR47/4/ROLF07/YANAC//TACUPETO F2001/BRAMBLING/5/ONIX/KBIRD/6/ONIX/KBIRD	A:A	G:G	C:C	G:G	53.38	7.06					13.2259
583	8249075	BABAX/LR42//BABAX*2/3/SHAMA*2/5/PRL/2*PASTOR/4/CHOIX/STAR/3/HE1/3*CNO79//2*SERI/6/COPIO/7/BABAX/LR42//BABAX*2/3/SHAMA*2/5/PRL/2*PASTOR/4/CHOIX/STAR/3/HE1/3*CNO79//2*SERI	A:A	G:G	C:C	G:G	51.57	9.47	11.47	8.51			18.3634	74.1935
584	8249084	NGL/4/PFAU/MILAN/3/BABAX/LR42//BABAX/5/2*BORL14	G:G	C:C	T:T	G:G	51.47	7	11.69	6.2			13.6002	53.0368
585	8249092	NGL/4/PFAU/MILAN/3/BABAX/LR42//BABAX*2/5/KFA/2*KACHU	G:G	C:C	T:T	G:G	55.41	8.06	12.12	7.39			14.5461	60.9736
586	8249097	NGL/4/PFAU/MILAN/3/BABAX/LR42//BABAX*2/7/PBW343*2/KUKUNA//PBW343*2/KUKUNA*2/6/C80.1/3*BATAVIA//2*WBLL1/5/REH/HARE//2*BCN/3/CROC_1/AE.SQUARROSA (213)//PGO/4/HUITES	G:G	C:C	T:T	G:G	51.85	8.68	11.57	8.02			16.7406	69.3172
587	8249102	TOH #1*2//KFA/2*KACHU	G:G	C:C	T:T	G:G	50.58	8.19	12.66	8.02			16.1922	63.3491
588	8249138	TOW/PEW//DGA/3/PISP/4/MUTUS*2/MUU/5/MUCUY	A:A	G:G	C:C	G:G	52.63	8.5	11.4	7.94			16.1505	69.6491
589	8245063	KACHU/DANPHE*2//KENYA SUNBIRD/KACHU	G:G	C:C	T:T	G:G	51.52	8.1	13.1	7.1			15.722	54.1985
590	8245064	KACHU/DANPHE*2//KENYA SUNBIRD/KACHU	A:A	G:G	C:C	G:G	53.01	9.4	11.46	7.78			17.7325	67.8883
591	8245808	VILLA JUAREZ F2009//KIRITATI/2*TRCH/3/WBLL1*2/BRAMBLING/4/COPIO/5/VILLA JUAREZ F2009//KIRITATI/2*TRCH/3/WBLL1*2/BRAMBLING	G:G	C:C	T:T	G:G	51.71	6.04	12.2	5.46			11.6805	44.7541
592	8247809	KACHU/DANPHE//KENYA SUNBIRD/KACHU	G:G	C:C	T:T	G:G			11.54	6.49				56.2392
593	8247831	FRNCLN/3/ND643//2*PRL/2*PASTOR/4/FRANCOLIN #1/5/ONIX/KBIRD	G:G	C:C	T:T	A:A	51.33	7.1	11.84	6.91			13.8321	58.3615
594	8247836	WBLL1*2/BRAMBLING*2//BAVIS/3/NELOKI	G:G	C:C	T:T	G:G	52.89	7.1	11.9	6.87			13.4241	57.7311
595	8247850	TAM200/PASTOR//TOBA97/3/FRNCLN/4/WHEAR//2*PRL/2*PASTOR/5/BORL14	G:G	C:C	T:T	G:G			12.42	6.65				53.5427
596	8247863	TUKURU//BAV92/RAYON/3/ND643/2*WBLL1/4/BORL14	G:G	C:G	T:T	A:G	53.92	8.19	12.52	7.86			15.1892	62.7796
597	8247870	TUKURU//BAV92/RAYON/3/ND643/2*WBLL1/4/BORL14	G:G	C:C	T:T	G:G	50.96	6.74	11.21	6.58			13.2261	58.6976
598	8247920	VENDA/3/SWSR22T.B./2*BLOUK #1//WBLL1*2/KURUKU	G:G	C:C	T:T	G:G	51.67	6.51	11.63	6.34			12.5992	54.5142
599	8247939	BABAX/LR42//BABAX*2/3/SHAMA/4/WAXWING*2/KRONSTAD F2004/5/KACHU/DANPHE	G:G	C:C	T:T	G:G	53	6.65	12.28	7.37			12.5472	60.0163
600	8247947	BABAX/LR42//BABAX*2/3/SHAMA/4/TACUPETO F2001*2/BRAMBLING/5/MUTUS//ND643/2*WBLL1	G:G	C:C	T:T	G:G	43.44	7.41	11.74	6.72			17.058	57.2402
601	8248075	ONIX/KBIRD*2/3/SWSR22T.B./2*BLOUK #1//WBLL1*2/KURUKU	A:A	G:G	C:C	A:A	56.39	7.37					13.0697
602	8248087	MUTUS//WBLL1*2/BRAMBLING/3/WBLL1*2/BRAMBLING*2/4/KFA/2*KACHU	G:G	C:C	T:T	G:G	49.47	6.35	12.73	6.84			12.8361	53.7313
603	8248128	REH/HARE//2*BCN/3/CROC_1/AE.SQUARROSA (213)//PGO/4/HUITES/5/T.DICOCCON PI94624/AE.SQUARROSA (409)//BCN/6/REH/HARE//2*BCN/3/CROC_1/AE.SQUARROSA (213)//PGO/4/HUITES/7/MUTUS*2/8/KFA/2*KACHU	A:A	G:G	C:C	G:G	51.7	6.97					13.4816
604	8249427	BABAX/LR42//BABAX*2/3/SHAMA/4/TACUPETO F2001*2/BRAMBLING/5/2*MUTUS//ND643/2*WBLL1	G:G	C:C	T:T	G:G	54.95	7.55	14.1	8.19			13.7398	58.0851
605	8249447	PFAU/WEAVER*2//TRANSFER#12,P88.272.2/3/WHEAR//2*PRL/2*PASTOR/4/SWSR22T.B./2*BLOUK #1//WBLL1*2/KURUKU/5/SWSR22T.B./2*BLOUK #1//WBLL1*2/KURUKU	G:G	C:C	T:T	G:G	43.65	6.51	12.43	6.95			14.9141	55.9131
606	8244518	PAURAQ/NELOKI/3/WBLL1*2/BRAMBLING*2//BAVIS	G:G	C:C	T:T	G:G	39	6.3	11.91	6.06			16.1538	50.8816
													13.8475	51.4904
